# Supplementary material for: Intraspecific Variation of Transposable Elements Reveals Differences in the Evolutionary History of Fungal Phytopathogen Pathotypes
Source: Genome Biol Evol. 2023 Nov 17;15(12):evad206. doi: 10.1093/gbe/evad206 (PMC10691877; doi:10.1093/gbe/evad206)
Supplement: evad206_Supplementary_Data [file evad206_supplementary_data.zip]

Archive with 5 entries (5 files):
- Additional_File3_GO_terms.xlsx
- Additional_File4_PFAM_terms.xlsx
- moryzae_tes_V3_supplemental_revision.docx
- Supplemental Material Legends.docx
- Additional_File2_all_TE_families_copy_number.xlsx
