# Supplementary material for: Intraspecific Variation of Transposable Elements Reveals Differences in the Evolutionary History of Fungal Phytopathogen Pathotypes
Source: Genome Biol Evol. 2023 Nov 17;15(12):evad206. doi: 10.1093/gbe/evad206 (PMC10691877; doi:10.1093/gbe/evad206)
Supplement: evad206_Supplementary_Data [file evad206_supplementary_data.zip › Additional_File3_GO_terms.xlsx]

## Sheet: guy11
Additional File 3: GO terms output from PANNZER filtered for >0.6 PPV value for genes in region following POT2 topology (guy11 genome)
qpid	ontology	goid	desc	ARGOT_score	ARGOT_PPV	ARGOT_rank	goclasscount
gene_11491_guy11	MF	5034	osmosensor activity	15.657	0.854681	1	99
gene_11493_guy11	MF	4652	polynucleotide adenylyltransferase activity	9.05193	0.741555	1	31
gene_11495_guy11	MF	16803	ether hydrolase activity	12.1392	0.810597	1	100
gene_11498_guy11	BP	6468	protein phosphorylation	5.30946	0.639274	1	4
gene_11498_guy11	MF	4672	protein kinase activity	5.29888	0.63894	1	4
gene_11499_guy11	BP	34599	cellular response to oxidative stress	9.17055	0.744408	1	35
gene_11499_guy11	MF	16209	antioxidant activity	7.24051	0.695407	1	35
gene_11499_guy11	BP	98869	cellular oxidant detoxification	6.91292	0.686466	4	35
gene_11505_guy11	MF	16705	oxidoreductase activity, acting on paired donors, with incorporation or reduction of molecular oxygen	6.81152	0.683656	1	34
gene_11505_guy11	MF	4497	monooxygenase activity	6.61851	0.678248	2	34
gene_11505_guy11	MF	5506	iron ion binding	6.37151	0.671212	3	34
gene_11505_guy11	MF	20037	heme binding	5.39306	0.641897	4	34
gene_11509_guy11	CC	5869	dynactin complex	12.8492	0.825181	1	31
gene_11509_guy11	BP	61640	cytoskeleton-dependent cytokinesis	11.8809	0.805186	1	31
gene_11511_guy11	BP	18131	oxazole or thiazole biosynthetic process	13.5328	0.838846	1	98
gene_11511_guy11	MF	16763	pentosyltransferase activity	7.23116	0.695155	1	95
gene_11511_guy11	CC	5829	cytosol	6.50465	0.675021	1	95
gene_11511_guy11	MF	5506	iron ion binding	6.15971	0.665069	2	95
gene_11511_guy11	BP	52838	thiazole metabolic process	13.1555	0.831347	3	95
gene_11511_guy11	BP	9228	thiamine biosynthetic process	8.59626	0.730418	5	98
gene_11512_guy11	MF	50661	NADP binding	7.33464	0.697938	1	97
gene_11512_guy11	MF	51287	NAD binding	6.68096	0.680006	2	97
gene_11513_guy11	MF	4332	fructose-bisphosphate aldolase activity	9.7338	0.75771	1	86
gene_11513_guy11	BP	6096	glycolytic process	7.45654	0.701193	1	97
gene_11513_guy11	MF	8270	zinc ion binding	5.11366	0.633047	4	97
gene_11514_guy11	BP	19588	anaerobic glycerol catabolic process	15.3562	0.852927	1	99
gene_11514_guy11	MF	50354	triokinase activity	14.7939	0.849603	1	92
gene_11514_guy11	MF	4371	glycerone kinase activity	11.2642	0.792022	2	99
gene_11515_guy11	MF	4807	triose-phosphate isomerase activity	10.9014	0.78411	1	98
gene_11515_guy11	BP	6094	gluconeogenesis	8.13093	0.718735	1	96
gene_11515_guy11	BP	6096	glycolytic process	7.14654	0.692863	5	96
gene_11517_guy11	MF	16642	oxidoreductase activity, acting on the CH-NH2 group of donors, disulfide as acceptor	11.296	0.792711	1	98
gene_11517_guy11	BP	6546	glycine catabolic process	9.672	0.75627	1	98
gene_11517_guy11	CC	5739	mitochondrion	4.56746	0.615016	1	97
gene_11518_guy11	BP	6626	protein targeting to mitochondrion	11.1323	0.789161	1	5
gene_11518_guy11	CC	5741	mitochondrial outer membrane	9.82147	0.759746	1	5
gene_11519_guy11	MF	50291	sphingosine N-acyltransferase activity	13.3307	0.834843	1	32
gene_11519_guy11	BP	46513	ceramide biosynthetic process	12.5275	0.818624	1	32
gene_11522_guy11	CC	32156	septin cytoskeleton	12.3137	0.81422	1	96
gene_11522_guy11	MF	5525	GTP binding	5.90995	0.657687	1	97
gene_11522_guy11	CC	5938	cell cortex	9.35851	0.748891	2	96
gene_11523_guy11	BP	398	mRNA splicing, via spliceosome	7.1927	0.694115	1	93
gene_11524_guy11	CC	5576	extracellular region	5.73944	0.652557	1	92
gene_11534_guy11	CC	5868	cytoplasmic dynein complex	12.4011	0.816024	1	95
gene_11534_guy11	BP	7018	microtubule-based movement	8.77704	0.734871	1	95
gene_11535_guy11	CC	5643	nuclear pore	10.105	0.766266	1	94
gene_11536_guy11	BP	6120	mitochondrial electron transport, NADH to ubiquinone	10.0726	0.765526	1	98
gene_11536_guy11	CC	70469	respirasome	5.20352	0.635919	1	98
gene_11536_guy11	CC	5739	mitochondrion	4.61153	0.616509	2	98
gene_11536_guy11	CC	19866	organelle inner membrane	4.26208	0.604463	4	82
gene_11537_guy11	MF	16705	oxidoreductase activity, acting on paired donors, with incorporation or reduction of molecular oxygen	6.80084	0.683359	1	2
gene_11537_guy11	MF	4497	monooxygenase activity	6.60813	0.677955	2	2
gene_11537_guy11	MF	5506	iron ion binding	6.36151	0.670924	3	2
gene_11537_guy11	MF	20037	heme binding	5.3846	0.641633	4	2
gene_11538_guy11	BP	42779	tRNA 3'-trailer cleavage	11.8965	0.805514	1	98
gene_11538_guy11	CC	5730	nucleolus	7.45827	0.701239	1	99
gene_11538_guy11	MF	8270	zinc ion binding	5.11353	0.633042	1	99
gene_11538_guy11	CC	428	DNA-directed RNA polymerase complex	7.12781	0.692354	2	99
gene_11538_guy11	BP	6351	DNA-templated transcription	5.62458	0.649059	6	99
gene_11539_guy11	CC	16592	mediator complex	10.1755	0.767874	1	95
gene_11539_guy11	MF	3712	transcription coregulator activity	9.20235	0.74517	1	95
gene_11539_guy11	BP	6351	DNA-templated transcription	5.62455	0.649058	1	95
gene_11540_guy11	CC	31225	anchored component of membrane	9.97854	0.76337	1	5
gene_11541_guy11	MF	16803	ether hydrolase activity	12.0058	0.807809	1	84
gene_11542_guy11	MF	16303	1-phosphatidylinositol-3-kinase activity	14.53	0.848021	1	97
gene_11542_guy11	BP	36092	phosphatidylinositol-3-phosphate biosynthetic process	12.3113	0.814169	1	97
gene_11542_guy11	BP	48015	phosphatidylinositol-mediated signaling	11.4096	0.795159	2	98
gene_11543_guy11	CC	30915	Smc5-Smc6 complex	12.3935	0.815868	1	45
gene_11543_guy11	BP	6310	DNA recombination	5.75627	0.653067	1	45
gene_11543_guy11	BP	6281	DNA repair	5.51155	0.645582	2	45
gene_11546_guy11	CC	324	fungal-type vacuole	12.4799	0.817647	1	98
gene_11546_guy11	MF	46961	proton-transporting ATPase activity, rotational mechanism	9.16843	0.744357	1	98
gene_11546_guy11	BP	1902600	proton transmembrane transport	5.06555	0.631498	1	98
gene_11546_guy11	CC	33179	proton-transporting V-type ATPase, V0 domain	10.9813	0.785864	3	98
gene_11546_guy11	CC	5774	vacuolar membrane	8.9439	0.73894	6	98
gene_11547_guy11	MF	5085	guanyl-nucleotide exchange factor activity	8.70465	0.733093	1	97
gene_11547_guy11	BP	50790	regulation of catalytic activity	6.22055	0.666844	1	97
gene_11547_guy11	BP	35556	intracellular signal transduction	4.82972	0.623801	3	97
gene_11549_guy11	CC	31225	anchored component of membrane	8.81152	0.735715	1	26
gene_11553_guy11	CC	16459	myosin complex	9.70063	0.756937	1	100
gene_11553_guy11	MF	51015	actin filament binding	9.43336	0.750664	1	95
gene_11553_guy11	BP	6996	organelle organization	5.19406	0.635618	1	100
gene_11553_guy11	MF	3774	cytoskeletal motor activity	8.44592	0.726678	2	100
gene_11556_guy11	CC	97344	Rix1 complex	5.55425	0.646899	1	1
gene_11556_guy11	CC	5656	nuclear pre-replicative complex	4.45359	0.611123	2	1
gene_11557_guy11	CC	5615	extracellular space	8.11479	0.718323	1	99
gene_11557_guy11	MF	4252	serine-type endopeptidase activity	6.97585	0.6882	1	100
gene_11557_guy11	BP	6508	proteolysis	4.39191	0.608994	1	100
gene_11558_guy11	MF	981	DNA-binding transcription factor activity, RNA polymerase II-specific	7.96184	0.714407	1	6
gene_11558_guy11	BP	6357	regulation of transcription by RNA polymerase II	6.80322	0.683425	1	6
gene_11558_guy11	MF	8270	zinc ion binding	5.11313	0.63303	2	6
gene_11559_guy11	MF	8168	methyltransferase activity	5.24292	0.637171	1	52
gene_11559_guy11	BP	32259	methylation	4.97332	0.62851	1	52
gene_11562_guy11	MF	4073	aspartate-semialdehyde dehydrogenase activity	11.3796	0.794512	1	95
gene_11562_guy11	BP	9088	threonine biosynthetic process	8.84141	0.736445	1	95
gene_11562_guy11	BP	9089	lysine biosynthetic process via diaminopimelate	8.07775	0.717378	3	95
gene_11562_guy11	MF	50661	NADP binding	7.33465	0.697939	3	97
gene_11562_guy11	MF	46983	protein dimerization activity	6.87442	0.685402	5	97
gene_11562_guy11	MF	51287	NAD binding	6.68097	0.680007	6	97
gene_11564_guy11	MF	5096	GTPase activator activity	9.13974	0.743669	1	97
gene_11564_guy11	BP	50790	regulation of catalytic activity	6.2205	0.666842	1	97
gene_11566_guy11	BP	6869	lipid transport	8.351	0.7243	1	99
gene_11566_guy11	MF	8289	lipid binding	7.66641	0.706734	1	99
gene_11567_guy11	MF	8897	holo-[acyl-carrier-protein] synthase activity	10.7548	0.780876	1	99
gene_11567_guy11	BP	18215	protein phosphopantetheinylation	10.4259	0.773538	1	99
gene_11567_guy11	MF	287	magnesium ion binding	5.5974	0.648226	3	99
gene_11572_guy11	MF	155	phosphorelay sensor kinase activity	6.56963	0.676866	1	56
gene_11572_guy11	BP	160	phosphorelay signal transduction system	5.11123	0.632969	1	56
gene_11575_guy11	BP	1678	cellular glucose homeostasis	12.1944	0.811745	1	99
gene_11575_guy11	MF	5536	glucose binding	11.9065	0.805725	1	99
gene_11575_guy11	MF	4396	hexokinase activity	11.3844	0.794616	2	99
gene_11575_guy11	BP	46835	carbohydrate phosphorylation	8.84359	0.736498	4	99
gene_11575_guy11	BP	6096	glycolytic process	7.45659	0.701194	8	99
gene_11577_guy11	MF	140662	ATP-dependent protein folding chaperone	8.35257	0.72434	1	97
gene_11577_guy11	BP	6457	protein folding	6.73915	0.681637	1	97
gene_11578_guy11	MF	43531	ADP binding	9.84492	0.760288	1	6
gene_11590_guy11	MF	4222	metalloendopeptidase activity	7.32126	0.69758	1	73
gene_11590_guy11	CC	5576	extracellular region	5.51868	0.645802	1	71
gene_11590_guy11	BP	6508	proteolysis	4.33109	0.60688	1	73
gene_11591_guy11	MF	4514	nicotinate-nucleotide diphosphorylase (carboxylating) activity	10.5905	0.777224	1	97
gene_11591_guy11	BP	9435	NAD biosynthetic process	8.26657	0.722174	1	97
gene_11594_guy11	BP	6468	protein phosphorylation	5.17783	0.6351	1	97
gene_11594_guy11	MF	4672	protein kinase activity	5.16751	0.634771	1	97
gene_11595_guy11	MF	1228	DNA-binding transcription activator activity, RNA polymerase II-specific	11.5389	0.797928	1	1
gene_11595_guy11	BP	45944	positive regulation of transcription by RNA polymerase II	8.87965	0.737378	1	1
gene_11595_guy11	MF	978	RNA polymerase II cis-regulatory region sequence-specific DNA binding	10.6533	0.778623	3	1
gene_11598_guy11	CC	31083	BLOC-1 complex	13.7935	0.843528	1	97
gene_11602_guy11	CC	1990904	ribonucleoprotein complex	4.48529	0.612212	1	99
gene_11603_guy11	MF	30366	molybdopterin synthase activity	12.8995	0.826199	1	97
gene_11603_guy11	CC	19008	molybdopterin synthase complex	11.1038	0.788542	1	97
gene_11603_guy11	BP	6777	Mo-molybdopterin cofactor biosynthetic process	8.59081	0.730282	1	97
gene_11603_guy11	CC	5829	cytosol	6.72837	0.681336	2	97
gene_11607_guy11	MF	4190	aspartic-type endopeptidase activity	7.78139	0.709738	1	74
gene_11607_guy11	BP	6508	proteolysis	4.39181	0.60899	1	74
gene_11608_guy11	MF	4639	phosphoribosylaminoimidazolesuccinocarboxamide synthase activity	11.5439	0.798035	1	99
gene_11608_guy11	BP	6189	'de novo' IMP biosynthetic process	7.7393	0.708641	1	99
gene_11609_guy11	MF	4639	phosphoribosylaminoimidazolesuccinocarboxamide synthase activity	5.74407	0.652698	1	3
gene_11614_guy11	MF	16773	phosphotransferase activity, alcohol group as acceptor	4.66899	0.618446	1	97
gene_11615_guy11	MF	16531	copper chaperone activity	14.057	0.845149	1	92
gene_11615_guy11	BP	8535	respiratory chain complex IV assembly	11.8346	0.804209	1	92
gene_11615_guy11	CC	5743	mitochondrial inner membrane	4.83564	0.623996	1	92
gene_11615_guy11	BP	6878	cellular copper ion homeostasis	11.7466	0.802349	2	92
gene_11615_guy11	MF	5507	copper ion binding	8.06218	0.71698	4	92
gene_11616_guy11	CC	48188	Set1C/COMPASS complex	11.7692	0.802827	1	62
gene_11617_guy11	MF	4386	helicase activity	6.4257	0.672767	1	8
gene_11620_guy11	MF	3913	DNA photolyase activity	13.3147	0.834525	1	54
gene_11620_guy11	BP	6281	DNA repair	5.51171	0.645587	1	54
gene_11623_guy11	MF	47617	acyl-CoA hydrolase activity	11.6472	0.800239	1	98
gene_11623_guy11	BP	6637	acyl-CoA metabolic process	8.16392	0.719574	1	98
gene_11624_guy11	MF	4190	aspartic-type endopeptidase activity	7.78118	0.709732	1	32
gene_11625_guy11	BP	413	protein peptidyl-prolyl isomerization	9.48724	0.751936	1	100
gene_11625_guy11	MF	3755	peptidyl-prolyl cis-trans isomerase activity	8.34545	0.724161	1	100
gene_11625_guy11	BP	6457	protein folding	6.67167	0.679746	3	99
gene_11630_guy11	MF	16407	acetyltransferase activity	6.51711	0.675376	1	51
gene_11631_guy11	MF	5525	GTP binding	5.07566	0.631824	1	8
gene_11632_guy11	MF	5525	GTP binding	5.1024	0.632685	1	18
gene_11643_guy11	CC	16035	zeta DNA polymerase complex	14.0663	0.845206	1	97
gene_11643_guy11	BP	19985	translesion synthesis	12.6624	0.821383	1	97
gene_11643_guy11	MF	3887	DNA-directed DNA polymerase activity	7.75002	0.70892	1	96
gene_11643_guy11	MF	51539	4 iron, 4 sulfur cluster binding	5.94216	0.658647	3	93
gene_11643_guy11	BP	6260	DNA replication	5.89018	0.657096	5	96
gene_11643_guy11	CC	5739	mitochondrion	4.48385	0.612162	7	95
gene_11644_guy11	MF	30628	pre-mRNA 3'-splice site binding	14.7898	0.849578	1	99
gene_11644_guy11	CC	5681	spliceosomal complex	9.15744	0.744093	1	99
gene_11644_guy11	BP	398	mRNA splicing, via spliceosome	7.95623	0.714263	1	99
gene_11644_guy11	MF	386	second spliceosomal transesterification activity	14.7443	0.849307	2	98
gene_11646_guy11	CC	5751	mitochondrial respiratory chain complex IV	12.002	0.807729	1	97
gene_11647_guy11	MF	16705	oxidoreductase activity, acting on paired donors, with incorporation or reduction of molecular oxygen	6.81173	0.683662	1	100
gene_11647_guy11	MF	4497	monooxygenase activity	6.61871	0.678254	2	100
gene_11647_guy11	MF	5506	iron ion binding	6.3717	0.671217	3	100
gene_11647_guy11	MF	20037	heme binding	5.39322	0.641902	4	100
gene_11648_guy11	CC	5680	anaphase-promoting complex	11.5826	0.798862	1	96
gene_11648_guy11	BP	16567	protein ubiquitination	6.92318	0.686749	1	88
gene_11648_guy11	BP	51301	cell division	6.20836	0.666489	4	96
gene_11648_guy11	CC	5819	spindle	8.84607	0.736559	5	88
gene_11648_guy11	BP	7049	cell cycle	6.17194	0.665426	5	96
gene_11649_guy11	MF	4519	endonuclease activity	5.85714	0.656106	1	100
gene_11649_guy11	BP	6281	DNA repair	5.45608	0.643862	1	99
gene_11649_guy11	BP	90305	nucleic acid phosphodiester bond hydrolysis	4.96271	0.628164	4	100
gene_11651_guy11	BP	45895	positive regulation of mating-type specific transcription, DNA-templated	16.0383	0.856879	1	6
gene_11651_guy11	MF	8301	DNA binding, bending	15.3172	0.852699	1	6
gene_11653_guy11	MF	43531	ADP binding	9.14859	0.743881	1	33
gene_11653_guy11	CC	5871	kinesin complex	7.87301	0.712115	1	20
gene_11655_guy11	CC	5743	mitochondrial inner membrane	5.09504	0.632448	1	97
gene_11658_guy11	BP	30041	actin filament polymerization	12.9538	0.827295	1	98
gene_11658_guy11	CC	5885	Arp2/3 protein complex	11.8026	0.803534	1	98
gene_11658_guy11	MF	3779	actin binding	6.87886	0.685525	1	83
gene_11658_guy11	BP	34314	Arp2/3 complex-mediated actin nucleation	11.8868	0.805311	2	98
gene_11658_guy11	CC	30479	actin cortical patch	10.8422	0.782807	2	81
gene_11658_guy11	BP	30833	regulation of actin filament polymerization	10.3148	0.771034	5	98
gene_11659_guy11	MF	4843	cysteine-type deubiquitinase activity	9.59859	0.754553	1	99
gene_11659_guy11	BP	43161	proteasome-mediated ubiquitin-dependent protein catabolic process	9.33833	0.748412	1	98
gene_11659_guy11	BP	16579	protein deubiquitination	9.33562	0.748348	2	99
gene_11662_guy11	MF	50278	sedoheptulose-bisphosphatase activity	15.0964	0.851399	1	16
gene_11662_guy11	BP	46390	ribose phosphate biosynthetic process	4.71676	0.620047	1	16
gene_11666_guy11	MF	981	DNA-binding transcription factor activity, RNA polymerase II-specific	7.96255	0.714425	1	95
gene_11666_guy11	BP	6357	regulation of transcription by RNA polymerase II	6.80383	0.683442	1	95
gene_11666_guy11	MF	8270	zinc ion binding	5.11359	0.633044	2	95

## Sheet: US71
Additional File 3: GO terms output from PANNZER filtered for >0.6 PPV value for genes in region following POT2 topology (US71 genome)
qpid	ontology	goid	desc	ARGOT_score	ARGOT_PPV	ARGOT_rank	goclasscount
gene_8010_US71	MF	981	DNA-binding transcription factor activity, RNA polymerase II-specific	7.96255	0.714425	1	95
gene_8010_US71	BP	6357	regulation of transcription by RNA polymerase II	6.80383	0.683442	1	95
gene_8010_US71	MF	8270	zinc ion binding	5.11359	0.633044	2	95
gene_8015_US71	MF	50278	sedoheptulose-bisphosphatase activity	15.0961	0.851397	1	16
gene_8015_US71	BP	46390	ribose phosphate biosynthetic process	4.71667	0.620044	1	16
gene_8018_US71	MF	4843	cysteine-type deubiquitinase activity	9.59859	0.754553	1	99
gene_8018_US71	BP	43161	proteasome-mediated ubiquitin-dependent protein catabolic process	9.33833	0.748412	1	98
gene_8018_US71	BP	16579	protein deubiquitination	9.33562	0.748348	2	99
gene_8019_US71	BP	30041	actin filament polymerization	12.9538	0.827295	1	98
gene_8019_US71	CC	5885	Arp2/3 protein complex	11.8026	0.803534	1	98
gene_8019_US71	MF	3779	actin binding	6.87886	0.685525	1	83
gene_8019_US71	BP	34314	Arp2/3 complex-mediated actin nucleation	11.8868	0.805311	2	98
gene_8019_US71	CC	30479	actin cortical patch	10.8422	0.782807	2	81
gene_8019_US71	BP	30833	regulation of actin filament polymerization	10.3148	0.771034	5	98
gene_8022_US71	CC	5743	mitochondrial inner membrane	5.09504	0.632448	1	97
gene_8024_US71	MF	43531	ADP binding	9.37335	0.749243	1	69
gene_8024_US71	CC	5871	kinesin complex	6.83439	0.684292	1	35
gene_8026_US71	BP	45895	positive regulation of mating-type specific transcription, DNA-templated	16.0383	0.856879	1	6
gene_8026_US71	MF	8301	DNA binding, bending	15.3172	0.852699	1	6
gene_8028_US71	MF	4519	endonuclease activity	5.85714	0.656106	1	100
gene_8028_US71	BP	6281	DNA repair	5.45538	0.64384	1	99
gene_8028_US71	BP	90305	nucleic acid phosphodiester bond hydrolysis	4.96271	0.628164	4	100
gene_8029_US71	CC	5680	anaphase-promoting complex	11.5826	0.798862	1	96
gene_8029_US71	BP	16567	protein ubiquitination	6.92318	0.686749	1	88
gene_8029_US71	BP	51301	cell division	6.20836	0.666489	4	96
gene_8029_US71	CC	5819	spindle	8.84607	0.736559	5	88
gene_8029_US71	BP	7049	cell cycle	6.17194	0.665426	5	96
gene_8030_US71	MF	16705	oxidoreductase activity, acting on paired donors, with incorporation or reduction of molecular oxygen	6.81172	0.683662	1	99
gene_8030_US71	MF	4497	monooxygenase activity	6.61871	0.678254	2	99
gene_8030_US71	MF	5506	iron ion binding	6.3717	0.671217	3	99
gene_8030_US71	MF	20037	heme binding	5.39322	0.641902	4	99
gene_8031_US71	CC	5751	mitochondrial respiratory chain complex IV	12.0021	0.807731	1	97
gene_8033_US71	MF	30628	pre-mRNA 3'-splice site binding	14.7898	0.849578	1	99
gene_8033_US71	CC	5681	spliceosomal complex	9.15744	0.744093	1	99
gene_8033_US71	BP	398	mRNA splicing, via spliceosome	7.95623	0.714263	1	99
gene_8033_US71	MF	386	second spliceosomal transesterification activity	14.7436	0.849302	2	98
gene_8034_US71	CC	16035	zeta DNA polymerase complex	14.0666	0.845208	1	97
gene_8034_US71	BP	19985	translesion synthesis	12.6626	0.821388	1	97
gene_8034_US71	MF	3887	DNA-directed DNA polymerase activity	7.74999	0.708919	1	96
gene_8034_US71	MF	51539	4 iron, 4 sulfur cluster binding	5.94196	0.658641	3	93
gene_8034_US71	BP	6260	DNA replication	5.89016	0.657095	5	96
gene_8034_US71	CC	5739	mitochondrion	4.48371	0.612158	7	95
gene_8045_US71	MF	5525	GTP binding	5.18793	0.635422	1	22
gene_8046_US71	MF	5525	GTP binding	5.07557	0.631821	1	8
gene_8047_US71	MF	16407	acetyltransferase activity	6.51705	0.675374	1	43
gene_8052_US71	BP	413	protein peptidyl-prolyl isomerization	9.48724	0.751936	1	100
gene_8052_US71	MF	3755	peptidyl-prolyl cis-trans isomerase activity	8.34545	0.724161	1	100
gene_8052_US71	BP	6457	protein folding	6.67167	0.679746	3	99
gene_8053_US71	MF	4190	aspartic-type endopeptidase activity	7.78118	0.709732	1	32
gene_8054_US71	MF	47617	acyl-CoA hydrolase activity	11.6472	0.800239	1	98
gene_8054_US71	BP	6637	acyl-CoA metabolic process	8.16392	0.719574	1	98
gene_8056_US71	MF	3913	DNA photolyase activity	13.3147	0.834525	1	55
gene_8056_US71	BP	6281	DNA repair	5.51172	0.645587	1	55
gene_8059_US71	MF	4386	helicase activity	6.4257	0.672767	1	8
gene_8060_US71	CC	48188	Set1C/COMPASS complex	11.7692	0.802827	1	62
gene_8061_US71	MF	16531	copper chaperone activity	14.2112	0.84609	1	94
gene_8061_US71	BP	8535	respiratory chain complex IV assembly	11.9644	0.806941	1	94
gene_8061_US71	CC	5743	mitochondrial inner membrane	4.88868	0.625742	1	94
gene_8061_US71	BP	6878	cellular copper ion homeostasis	11.8755	0.805071	2	94
gene_8061_US71	MF	5507	copper ion binding	8.15061	0.719235	4	94
gene_8062_US71	MF	16773	phosphotransferase activity, alcohol group as acceptor	4.66899	0.618446	1	97
gene_8067_US71	MF	4639	phosphoribosylaminoimidazolesuccinocarboxamide synthase activity	5.74407	0.652698	1	3
gene_8068_US71	MF	4639	phosphoribosylaminoimidazolesuccinocarboxamide synthase activity	11.5439	0.798035	1	99
gene_8068_US71	BP	6189	'de novo' IMP biosynthetic process	7.7393	0.708641	1	99
gene_8069_US71	MF	4190	aspartic-type endopeptidase activity	7.78139	0.709738	1	74
gene_8069_US71	BP	6508	proteolysis	4.39181	0.60899	1	74
gene_8073_US71	MF	30366	molybdopterin synthase activity	12.8995	0.826199	1	97
gene_8073_US71	CC	19008	molybdopterin synthase complex	11.1038	0.788542	1	97
gene_8073_US71	BP	6777	Mo-molybdopterin cofactor biosynthetic process	8.59081	0.730282	1	97
gene_8073_US71	CC	5829	cytosol	6.72837	0.681336	2	97
gene_8074_US71	CC	1990904	ribonucleoprotein complex	4.48529	0.612212	1	99
gene_8078_US71	CC	31083	BLOC-1 complex	13.7935	0.843528	1	97
gene_8081_US71	MF	1228	DNA-binding transcription activator activity, RNA polymerase II-specific	11.5389	0.797928	1	1
gene_8081_US71	BP	45944	positive regulation of transcription by RNA polymerase II	8.87965	0.737378	1	1
gene_8081_US71	MF	978	RNA polymerase II cis-regulatory region sequence-specific DNA binding	10.6533	0.778623	3	1
gene_8082_US71	BP	6468	protein phosphorylation	5.17783	0.6351	1	97
gene_8082_US71	MF	4672	protein kinase activity	5.16751	0.634771	1	97
gene_8084_US71	MF	4514	nicotinate-nucleotide diphosphorylase (carboxylating) activity	10.5905	0.777224	1	97
gene_8084_US71	BP	9435	NAD biosynthetic process	8.26657	0.722174	1	97
gene_8085_US71	MF	4222	metalloendopeptidase activity	7.32126	0.69758	1	73
gene_8085_US71	CC	5576	extracellular region	5.51868	0.645802	1	71
gene_8085_US71	BP	6508	proteolysis	4.33109	0.60688	1	73
gene_8097_US71	MF	43531	ADP binding	9.84491	0.760288	1	6
gene_8099_US71	MF	140662	ATP-dependent protein folding chaperone	8.35257	0.72434	1	97
gene_8099_US71	BP	6457	protein folding	6.73915	0.681637	1	97
gene_8101_US71	BP	1678	cellular glucose homeostasis	12.1944	0.811745	1	99
gene_8101_US71	MF	5536	glucose binding	11.9065	0.805725	1	99
gene_8101_US71	MF	4396	hexokinase activity	11.3844	0.794616	2	99
gene_8101_US71	BP	46835	carbohydrate phosphorylation	8.84359	0.736498	4	99
gene_8101_US71	BP	6096	glycolytic process	7.45659	0.701194	8	99
gene_8104_US71	MF	155	phosphorelay sensor kinase activity	6.57111	0.676908	1	58
gene_8104_US71	BP	160	phosphorelay signal transduction system	5.11238	0.633006	1	58
gene_8109_US71	MF	8897	holo-[acyl-carrier-protein] synthase activity	10.7548	0.780876	1	99
gene_8109_US71	BP	18215	protein phosphopantetheinylation	10.4259	0.773538	1	99
gene_8109_US71	MF	287	magnesium ion binding	5.5974	0.648226	3	99
gene_8110_US71	BP	6869	lipid transport	8.351	0.7243	1	99
gene_8110_US71	MF	8289	lipid binding	7.66641	0.706734	1	99
gene_8112_US71	MF	5096	GTPase activator activity	9.13974	0.743669	1	97
gene_8112_US71	BP	50790	regulation of catalytic activity	6.2205	0.666842	1	97
gene_8114_US71	MF	4073	aspartate-semialdehyde dehydrogenase activity	11.3796	0.794512	1	95
gene_8114_US71	BP	9088	threonine biosynthetic process	8.84141	0.736445	1	95
gene_8114_US71	BP	9089	lysine biosynthetic process via diaminopimelate	8.07775	0.717378	3	95
gene_8114_US71	MF	50661	NADP binding	7.33465	0.697939	3	97
gene_8114_US71	MF	46983	protein dimerization activity	6.87442	0.685402	5	97
gene_8114_US71	MF	51287	NAD binding	6.68097	0.680007	6	97
gene_8117_US71	MF	8168	methyltransferase activity	5.24292	0.637171	1	52
gene_8117_US71	BP	32259	methylation	4.97332	0.62851	1	52
gene_8118_US71	MF	981	DNA-binding transcription factor activity, RNA polymerase II-specific	7.96184	0.714407	1	6
gene_8118_US71	BP	6357	regulation of transcription by RNA polymerase II	6.80322	0.683425	1	6
gene_8118_US71	MF	8270	zinc ion binding	5.11313	0.63303	2	6
gene_8119_US71	CC	5615	extracellular space	8.1148	0.718324	1	99
gene_8119_US71	MF	4252	serine-type endopeptidase activity	6.97585	0.6882	1	100
gene_8119_US71	BP	6508	proteolysis	4.39191	0.608994	1	100
gene_8120_US71	CC	97344	Rix1 complex	5.55425	0.646899	1	1
gene_8120_US71	CC	5656	nuclear pre-replicative complex	4.45359	0.611123	2	1
gene_8123_US71	CC	16459	myosin complex	9.70063	0.756937	1	100
gene_8123_US71	MF	51015	actin filament binding	9.43332	0.750663	1	95
gene_8123_US71	BP	6996	organelle organization	5.19406	0.635618	1	100
gene_8123_US71	MF	3774	cytoskeletal motor activity	8.44592	0.726678	2	100
gene_8126_US71	CC	31225	anchored component of membrane	8.83166	0.736207	1	26
gene_8128_US71	MF	5085	guanyl-nucleotide exchange factor activity	8.70465	0.733093	1	97
gene_8128_US71	BP	50790	regulation of catalytic activity	6.22055	0.666844	1	97
gene_8128_US71	BP	35556	intracellular signal transduction	4.82972	0.623801	3	97
gene_8130_US71	CC	324	fungal-type vacuole	12.4799	0.817647	1	98
gene_8130_US71	MF	46961	proton-transporting ATPase activity, rotational mechanism	9.16843	0.744357	1	98
gene_8130_US71	BP	1902600	proton transmembrane transport	5.06555	0.631498	1	98
gene_8130_US71	CC	33179	proton-transporting V-type ATPase, V0 domain	10.9813	0.785864	3	98
gene_8130_US71	CC	5774	vacuolar membrane	8.9439	0.73894	6	98
gene_8133_US71	CC	30915	Smc5-Smc6 complex	12.3935	0.815868	1	48
gene_8133_US71	BP	6310	DNA recombination	5.75629	0.653068	1	48
gene_8133_US71	BP	6281	DNA repair	5.51156	0.645582	2	48
gene_8134_US71	MF	16303	1-phosphatidylinositol-3-kinase activity	14.5298	0.84802	1	97
gene_8134_US71	BP	36092	phosphatidylinositol-3-phosphate biosynthetic process	12.3112	0.814167	1	97
gene_8134_US71	BP	48015	phosphatidylinositol-mediated signaling	11.4095	0.795156	2	98
gene_8135_US71	MF	16803	ether hydrolase activity	12.0105	0.807907	1	88
gene_8136_US71	CC	31225	anchored component of membrane	9.97854	0.76337	1	5
gene_8137_US71	CC	16592	mediator complex	10.1755	0.767874	1	96
gene_8137_US71	MF	3712	transcription coregulator activity	9.20236	0.74517	1	96
gene_8137_US71	BP	6351	DNA-templated transcription	5.62455	0.649058	1	96
gene_8138_US71	BP	42779	tRNA 3'-trailer cleavage	11.8965	0.805514	1	98
gene_8138_US71	CC	5730	nucleolus	7.45827	0.701239	1	99
gene_8138_US71	MF	8270	zinc ion binding	5.11353	0.633042	1	99
gene_8138_US71	CC	428	DNA-directed RNA polymerase complex	7.12781	0.692354	2	99
gene_8138_US71	BP	6351	DNA-templated transcription	5.62458	0.649059	6	99
gene_8139_US71	MF	16705	oxidoreductase activity, acting on paired donors, with incorporation or reduction of molecular oxygen	6.80081	0.683358	1	2
gene_8139_US71	MF	4497	monooxygenase activity	6.60811	0.677955	2	2
gene_8139_US71	MF	5506	iron ion binding	6.36149	0.670923	3	2
gene_8139_US71	MF	20037	heme binding	5.38458	0.641632	4	2
gene_8140_US71	BP	6120	mitochondrial electron transport, NADH to ubiquinone	10.0726	0.765526	1	98
gene_8140_US71	CC	70469	respirasome	5.20352	0.635919	1	98
gene_8140_US71	CC	5739	mitochondrion	4.61153	0.616509	2	98
gene_8140_US71	CC	19866	organelle inner membrane	4.31283	0.606242	4	83
gene_8141_US71	CC	5643	nuclear pore	10.105	0.766266	1	94
gene_8142_US71	CC	5868	cytoplasmic dynein complex	12.4011	0.816024	1	95
gene_8142_US71	BP	7018	microtubule-based movement	8.77704	0.734871	1	95
gene_8152_US71	CC	5576	extracellular region	5.73944	0.652558	1	93
gene_8153_US71	BP	398	mRNA splicing, via spliceosome	7.1952	0.694183	1	93
gene_8154_US71	CC	32156	septin cytoskeleton	12.3137	0.81422	1	96
gene_8154_US71	MF	5525	GTP binding	5.90995	0.657687	1	97
gene_8154_US71	CC	5938	cell cortex	9.35851	0.748891	2	96
gene_8157_US71	MF	50291	sphingosine N-acyltransferase activity	13.3307	0.834843	1	32
gene_8157_US71	BP	46513	ceramide biosynthetic process	12.5275	0.818624	1	32
gene_8158_US71	BP	6626	protein targeting to mitochondrion	11.1323	0.789161	1	5
gene_8158_US71	CC	5741	mitochondrial outer membrane	9.82147	0.759746	1	5
gene_8159_US71	MF	16642	oxidoreductase activity, acting on the CH-NH2 group of donors, disulfide as acceptor	11.296	0.792711	1	98
gene_8159_US71	BP	6546	glycine catabolic process	9.672	0.75627	1	98
gene_8159_US71	CC	5739	mitochondrion	4.56746	0.615016	1	97
gene_8161_US71	MF	4807	triose-phosphate isomerase activity	10.9016	0.784116	1	98
gene_8161_US71	BP	6094	gluconeogenesis	8.13135	0.718745	1	96
gene_8161_US71	BP	6096	glycolytic process	7.14692	0.692874	5	96
gene_8162_US71	BP	19588	anaerobic glycerol catabolic process	15.3562	0.852927	1	99
gene_8162_US71	MF	50354	triokinase activity	14.7939	0.849603	1	92
gene_8162_US71	MF	4371	glycerone kinase activity	11.2642	0.792022	2	99
gene_8163_US71	MF	4332	fructose-bisphosphate aldolase activity	9.7338	0.75771	1	86
gene_8163_US71	BP	6096	glycolytic process	7.45654	0.701193	1	97
gene_8163_US71	MF	8270	zinc ion binding	5.11366	0.633047	4	97
gene_8164_US71	MF	50661	NADP binding	7.33464	0.697938	1	97
gene_8164_US71	MF	51287	NAD binding	6.68096	0.680006	2	97
gene_8165_US71	BP	18131	oxazole or thiazole biosynthetic process	13.5328	0.838846	1	98
gene_8165_US71	MF	16763	pentosyltransferase activity	7.23081	0.695145	1	95
gene_8165_US71	CC	5829	cytosol	6.50433	0.675012	1	95
gene_8165_US71	MF	5506	iron ion binding	6.15941	0.66506	2	95
gene_8165_US71	BP	52838	thiazole metabolic process	13.1548	0.831335	3	95
gene_8165_US71	BP	9228	thiamine biosynthetic process	8.59626	0.730418	5	98
gene_8167_US71	CC	5869	dynactin complex	12.8492	0.825181	1	31
gene_8167_US71	BP	61640	cytoskeleton-dependent cytokinesis	11.8809	0.805186	1	31
gene_8171_US71	MF	16705	oxidoreductase activity, acting on paired donors, with incorporation or reduction of molecular oxygen	6.81152	0.683656	1	34
gene_8171_US71	MF	4497	monooxygenase activity	6.61851	0.678248	2	34
gene_8171_US71	MF	5506	iron ion binding	6.37151	0.671212	3	34
gene_8171_US71	MF	20037	heme binding	5.39306	0.641897	4	34
gene_8177_US71	BP	34599	cellular response to oxidative stress	9.17023	0.7444	1	35
gene_8177_US71	MF	16209	antioxidant activity	7.24025	0.6954	1	35
gene_8177_US71	BP	98869	cellular oxidant detoxification	6.91267	0.686459	4	35
gene_8178_US71	BP	6468	protein phosphorylation	5.30946	0.639274	1	4
gene_8178_US71	MF	4672	protein kinase activity	5.29888	0.63894	1	4
gene_8181_US71	MF	16803	ether hydrolase activity	12.1392	0.810597	1	100
gene_8183_US71	MF	4652	polynucleotide adenylyltransferase activity	9.08024	0.742238	1	32
gene_8186_US71	MF	5034	osmosensor activity	15.657	0.854681	1	99

## Sheet: B71
Additional File 3: GO terms output from PANNZER filtered for >0.6 PPV value for genes in region following POT2 topology (B71 genome)
qpid	ontology	goid	desc	ARGOT_score	ARGOT_PPV	ARGOT_rank	goclasscount
gene_11458_B71	MF	5034	osmosensor activity	15.657	0.854681	1	99
gene_11459_B71	MF	4652	polynucleotide adenylyltransferase activity	9.08117	0.74226	1	32
gene_11462_B71	MF	16803	ether hydrolase activity	12.1392	0.810597	1	100
gene_11466_B71	BP	6468	protein phosphorylation	5.30946	0.639274	1	4
gene_11466_B71	MF	4672	protein kinase activity	5.29888	0.63894	1	4
gene_11467_B71	BP	34599	cellular response to oxidative stress	9.17055	0.744408	1	35
gene_11467_B71	MF	16209	antioxidant activity	7.24051	0.695407	1	35
gene_11467_B71	BP	98869	cellular oxidant detoxification	6.91292	0.686466	4	35
gene_11473_B71	MF	16705	oxidoreductase activity, acting on paired donors, with incorporation or reduction of molecular oxygen	6.81152	0.683656	1	34
gene_11473_B71	MF	4497	monooxygenase activity	6.61851	0.678248	2	34
gene_11473_B71	MF	5506	iron ion binding	6.37151	0.671212	3	34
gene_11473_B71	MF	20037	heme binding	5.39306	0.641897	4	34
gene_11478_B71	CC	5869	dynactin complex	12.8492	0.825181	1	31
gene_11478_B71	BP	61640	cytoskeleton-dependent cytokinesis	11.8809	0.805186	1	31
gene_11480_B71	BP	18131	oxazole or thiazole biosynthetic process	13.5327	0.838845	1	98
gene_11480_B71	MF	16763	pentosyltransferase activity	7.23473	0.695251	1	95
gene_11480_B71	CC	5829	cytosol	6.50786	0.675113	1	95
gene_11480_B71	MF	5506	iron ion binding	6.16276	0.665158	2	95
gene_11480_B71	BP	52838	thiazole metabolic process	13.162	0.831477	3	95
gene_11480_B71	BP	9228	thiamine biosynthetic process	8.59625	0.730417	5	98
gene_11481_B71	MF	50661	NADP binding	7.33463	0.697938	1	97
gene_11481_B71	MF	51287	NAD binding	6.68095	0.680006	2	97
gene_11482_B71	MF	4332	fructose-bisphosphate aldolase activity	9.7338	0.75771	1	86
gene_11482_B71	BP	6096	glycolytic process	7.45654	0.701193	1	97
gene_11482_B71	MF	8270	zinc ion binding	5.11366	0.633047	4	97
gene_11483_B71	BP	19588	anaerobic glycerol catabolic process	15.3562	0.852927	1	99
gene_11483_B71	MF	50354	triokinase activity	14.7939	0.849603	1	92
gene_11483_B71	MF	4371	glycerone kinase activity	11.2642	0.792022	2	99
gene_11484_B71	MF	4807	triose-phosphate isomerase activity	10.9023	0.784131	1	98
gene_11484_B71	BP	6094	gluconeogenesis	8.13375	0.718807	1	96
gene_11484_B71	BP	6096	glycolytic process	7.14903	0.692931	5	96
gene_11486_B71	MF	16642	oxidoreductase activity, acting on the CH-NH2 group of donors, disulfide as acceptor	11.296	0.792711	1	98
gene_11486_B71	BP	6546	glycine catabolic process	9.672	0.75627	1	98
gene_11486_B71	CC	5739	mitochondrion	4.56746	0.615016	1	97
gene_11487_B71	BP	6626	protein targeting to mitochondrion	11.1323	0.789161	1	5
gene_11487_B71	CC	5741	mitochondrial outer membrane	9.82147	0.759746	1	5
gene_11488_B71	MF	50291	sphingosine N-acyltransferase activity	13.3307	0.834843	1	32
gene_11488_B71	BP	46513	ceramide biosynthetic process	12.5275	0.818624	1	32
gene_11491_B71	CC	32156	septin cytoskeleton	12.3137	0.81422	1	96
gene_11491_B71	MF	5525	GTP binding	5.90995	0.657687	1	97
gene_11491_B71	CC	5938	cell cortex	9.35851	0.748891	2	96
gene_11492_B71	BP	398	mRNA splicing, via spliceosome	7.19359	0.694139	1	93
gene_11493_B71	CC	5576	extracellular region	5.73944	0.652558	1	93
gene_11495_B71	MF	71949	FAD binding	7.76408	0.709287	1	1
gene_11503_B71	CC	5868	cytoplasmic dynein complex	12.4011	0.816024	1	95
gene_11503_B71	BP	7018	microtubule-based movement	8.77704	0.734871	1	95
gene_11504_B71	CC	5643	nuclear pore	10.105	0.766266	1	94
gene_11505_B71	BP	6120	mitochondrial electron transport, NADH to ubiquinone	10.0726	0.765526	1	98
gene_11505_B71	CC	70469	respirasome	5.20352	0.635919	1	98
gene_11505_B71	CC	5739	mitochondrion	4.61153	0.616509	2	98
gene_11505_B71	CC	19866	organelle inner membrane	4.26208	0.604463	4	82
gene_11506_B71	MF	16705	oxidoreductase activity, acting on paired donors, with incorporation or reduction of molecular oxygen	6.80081	0.683358	1	2
gene_11506_B71	MF	4497	monooxygenase activity	6.60811	0.677955	2	2
gene_11506_B71	MF	5506	iron ion binding	6.36149	0.670923	3	2
gene_11506_B71	MF	20037	heme binding	5.38458	0.641632	4	2
gene_11507_B71	BP	42779	tRNA 3'-trailer cleavage	11.8965	0.805514	1	98
gene_11507_B71	CC	5730	nucleolus	7.45827	0.701239	1	99
gene_11507_B71	MF	8270	zinc ion binding	5.11353	0.633042	1	99
gene_11507_B71	CC	428	DNA-directed RNA polymerase complex	7.12781	0.692354	2	99
gene_11507_B71	BP	6351	DNA-templated transcription	5.62458	0.649059	6	99
gene_11508_B71	CC	16592	mediator complex	10.1755	0.767874	1	95
gene_11508_B71	MF	3712	transcription coregulator activity	9.20235	0.74517	1	95
gene_11508_B71	BP	6351	DNA-templated transcription	5.62455	0.649058	1	95
gene_11509_B71	CC	31225	anchored component of membrane	9.97852	0.763369	1	5
gene_11510_B71	MF	16803	ether hydrolase activity	12.0105	0.807907	1	88
gene_11511_B71	MF	16303	1-phosphatidylinositol-3-kinase activity	14.5298	0.84802	1	97
gene_11511_B71	BP	36092	phosphatidylinositol-3-phosphate biosynthetic process	12.3112	0.814167	1	97
gene_11511_B71	BP	48015	phosphatidylinositol-mediated signaling	11.4095	0.795156	2	98
gene_11512_B71	CC	30915	Smc5-Smc6 complex	12.3935	0.815868	1	45
gene_11512_B71	BP	6310	DNA recombination	5.75627	0.653067	1	45
gene_11512_B71	BP	6281	DNA repair	5.51155	0.645582	2	45
gene_11515_B71	CC	324	fungal-type vacuole	12.4799	0.817647	1	98
gene_11515_B71	MF	46961	proton-transporting ATPase activity, rotational mechanism	9.16843	0.744357	1	98
gene_11515_B71	BP	1902600	proton transmembrane transport	5.06555	0.631498	1	98
gene_11515_B71	CC	33179	proton-transporting V-type ATPase, V0 domain	10.9813	0.785864	3	98
gene_11515_B71	CC	5774	vacuolar membrane	8.9439	0.73894	6	98
gene_11517_B71	MF	5085	guanyl-nucleotide exchange factor activity	8.70465	0.733093	1	97
gene_11517_B71	BP	50790	regulation of catalytic activity	6.22055	0.666844	1	97
gene_11517_B71	BP	35556	intracellular signal transduction	4.82972	0.623801	3	97
gene_11519_B71	CC	31225	anchored component of membrane	8.91634	0.738271	1	28
gene_11522_B71	CC	16459	myosin complex	9.70063	0.756937	1	100
gene_11522_B71	MF	51015	actin filament binding	9.43332	0.750663	1	95
gene_11522_B71	BP	6996	organelle organization	5.19406	0.635618	1	100
gene_11522_B71	MF	3774	cytoskeletal motor activity	8.44592	0.726678	2	100
gene_11525_B71	CC	97344	Rix1 complex	5.57773	0.647622	1	1
gene_11525_B71	CC	5656	nuclear pre-replicative complex	4.47242	0.61177	2	1
gene_11526_B71	CC	5615	extracellular space	8.11465	0.71832	1	99
gene_11526_B71	MF	4252	serine-type endopeptidase activity	6.97585	0.6882	1	100
gene_11526_B71	BP	6508	proteolysis	4.39191	0.608994	1	100
gene_11527_B71	MF	981	DNA-binding transcription factor activity, RNA polymerase II-specific	7.96184	0.714407	1	6
gene_11527_B71	BP	6357	regulation of transcription by RNA polymerase II	6.80322	0.683425	1	6
gene_11527_B71	MF	8270	zinc ion binding	5.11313	0.63303	2	6
gene_11528_B71	MF	8168	methyltransferase activity	5.24292	0.637171	1	52
gene_11528_B71	BP	32259	methylation	4.97332	0.62851	1	52
gene_11531_B71	MF	4073	aspartate-semialdehyde dehydrogenase activity	11.3796	0.794512	1	95
gene_11531_B71	BP	9088	threonine biosynthetic process	8.84141	0.736445	1	95
gene_11531_B71	BP	9089	lysine biosynthetic process via diaminopimelate	8.07775	0.717378	3	95
gene_11531_B71	MF	50661	NADP binding	7.33465	0.697939	3	97
gene_11531_B71	MF	46983	protein dimerization activity	6.87442	0.685402	5	97
gene_11531_B71	MF	51287	NAD binding	6.68097	0.680007	6	97
gene_11533_B71	MF	5096	GTPase activator activity	9.13974	0.743669	1	97
gene_11533_B71	BP	50790	regulation of catalytic activity	6.2205	0.666842	1	97
gene_11535_B71	BP	6869	lipid transport	8.351	0.7243	1	99
gene_11535_B71	MF	8289	lipid binding	7.66641	0.706734	1	99
gene_11536_B71	MF	8897	holo-[acyl-carrier-protein] synthase activity	10.7548	0.780876	1	99
gene_11536_B71	BP	18215	protein phosphopantetheinylation	10.4259	0.773538	1	99
gene_11536_B71	MF	287	magnesium ion binding	5.5974	0.648226	3	99
gene_11541_B71	MF	155	phosphorelay sensor kinase activity	6.65189	0.679189	1	57
gene_11541_B71	BP	160	phosphorelay signal transduction system	5.17523	0.635017	1	57
gene_11544_B71	BP	1678	cellular glucose homeostasis	12.1944	0.811745	1	99
gene_11544_B71	MF	5536	glucose binding	11.9065	0.805725	1	99
gene_11544_B71	MF	4396	hexokinase activity	11.3844	0.794616	2	99
gene_11544_B71	BP	46835	carbohydrate phosphorylation	8.84359	0.736498	4	99
gene_11544_B71	BP	6096	glycolytic process	7.45659	0.701194	8	99
gene_11546_B71	MF	140662	ATP-dependent protein folding chaperone	8.35257	0.72434	1	97
gene_11546_B71	BP	6457	protein folding	6.73915	0.681637	1	97
gene_11547_B71	MF	43531	ADP binding	9.84492	0.760288	1	6
gene_11559_B71	MF	4222	metalloendopeptidase activity	7.32126	0.69758	1	73
gene_11559_B71	CC	5576	extracellular region	5.51868	0.645802	1	71
gene_11559_B71	BP	6508	proteolysis	4.33109	0.60688	1	73
gene_11560_B71	MF	4514	nicotinate-nucleotide diphosphorylase (carboxylating) activity	10.5905	0.777224	1	97
gene_11560_B71	BP	9435	NAD biosynthetic process	8.26657	0.722174	1	97
gene_11563_B71	BP	6468	protein phosphorylation	5.17783	0.6351	1	97
gene_11563_B71	MF	4672	protein kinase activity	5.16751	0.634771	1	97
gene_11564_B71	MF	1228	DNA-binding transcription activator activity, RNA polymerase II-specific	11.5389	0.797928	1	1
gene_11564_B71	BP	45944	positive regulation of transcription by RNA polymerase II	8.87965	0.737378	1	1
gene_11564_B71	MF	978	RNA polymerase II cis-regulatory region sequence-specific DNA binding	10.6533	0.778623	3	1
gene_11567_B71	CC	31083	BLOC-1 complex	13.7935	0.843528	1	97
gene_11571_B71	CC	1990904	ribonucleoprotein complex	4.48529	0.612212	1	99
gene_11572_B71	MF	30366	molybdopterin synthase activity	12.8995	0.826199	1	97
gene_11572_B71	CC	19008	molybdopterin synthase complex	11.1038	0.788542	1	97
gene_11572_B71	BP	6777	Mo-molybdopterin cofactor biosynthetic process	8.59081	0.730282	1	97
gene_11572_B71	CC	5829	cytosol	6.72837	0.681336	2	97
gene_11576_B71	MF	4190	aspartic-type endopeptidase activity	7.78139	0.709738	1	74
gene_11576_B71	BP	6508	proteolysis	4.39181	0.60899	1	74
gene_11577_B71	MF	4639	phosphoribosylaminoimidazolesuccinocarboxamide synthase activity	11.5439	0.798035	1	99
gene_11577_B71	BP	6189	'de novo' IMP biosynthetic process	7.7393	0.708641	1	99
gene_11578_B71	MF	4639	phosphoribosylaminoimidazolesuccinocarboxamide synthase activity	5.74409	0.652698	1	3
gene_11583_B71	MF	16773	phosphotransferase activity, alcohol group as acceptor	4.66899	0.618446	1	97
gene_11584_B71	MF	16531	copper chaperone activity	14.0639	0.845191	1	93
gene_11584_B71	BP	8535	respiratory chain complex IV assembly	11.8404	0.804332	1	93
gene_11584_B71	CC	5743	mitochondrial inner membrane	4.83802	0.624075	1	93
gene_11584_B71	BP	6878	cellular copper ion homeostasis	11.7524	0.802471	2	93
gene_11584_B71	MF	5507	copper ion binding	8.06615	0.717082	4	93
gene_11585_B71	CC	48188	Set1C/COMPASS complex	11.7692	0.802827	1	62
gene_11586_B71	MF	4386	helicase activity	6.4257	0.672767	1	8
gene_11589_B71	MF	3913	DNA photolyase activity	13.3147	0.834525	1	55
gene_11589_B71	BP	6281	DNA repair	5.51172	0.645587	1	55
gene_11591_B71	MF	47617	acyl-CoA hydrolase activity	11.6472	0.800239	1	98
gene_11591_B71	BP	6637	acyl-CoA metabolic process	8.16392	0.719574	1	98
gene_11592_B71	MF	4190	aspartic-type endopeptidase activity	7.78118	0.709732	1	32
gene_11593_B71	BP	413	protein peptidyl-prolyl isomerization	9.48724	0.751936	1	100
gene_11593_B71	MF	3755	peptidyl-prolyl cis-trans isomerase activity	8.34545	0.724161	1	100
gene_11593_B71	BP	6457	protein folding	6.67167	0.679746	3	99
gene_11599_B71	MF	16407	acetyltransferase activity	6.51711	0.675376	1	51
gene_11600_B71	MF	5525	GTP binding	5.07566	0.631824	1	8
gene_11601_B71	MF	5525	GTP binding	5.18793	0.635422	1	22
gene_11614_B71	CC	16035	zeta DNA polymerase complex	14.0655	0.845201	1	97
gene_11614_B71	BP	19985	translesion synthesis	12.6616	0.821367	1	97
gene_11614_B71	MF	3887	DNA-directed DNA polymerase activity	7.68525	0.707227	1	95
gene_11614_B71	MF	51539	4 iron, 4 sulfur cluster binding	5.88971	0.657082	3	92
gene_11614_B71	BP	6260	DNA replication	5.84095	0.65562	5	95
gene_11614_B71	CC	5739	mitochondrion	4.44571	0.610852	7	94
gene_11615_B71	MF	30628	pre-mRNA 3'-splice site binding	14.7898	0.849578	1	99
gene_11615_B71	CC	5681	spliceosomal complex	9.15744	0.744093	1	99
gene_11615_B71	BP	398	mRNA splicing, via spliceosome	7.95623	0.714263	1	99
gene_11615_B71	MF	386	second spliceosomal transesterification activity	14.7436	0.849302	2	98
gene_11617_B71	CC	5751	mitochondrial respiratory chain complex IV	12.002	0.807729	1	97
gene_11618_B71	MF	16705	oxidoreductase activity, acting on paired donors, with incorporation or reduction of molecular oxygen	6.81172	0.683662	1	99
gene_11618_B71	MF	4497	monooxygenase activity	6.61871	0.678254	2	99
gene_11618_B71	MF	5506	iron ion binding	6.3717	0.671217	3	99
gene_11618_B71	MF	20037	heme binding	5.39322	0.641902	4	99
gene_11619_B71	CC	5680	anaphase-promoting complex	11.5826	0.798861	1	96
gene_11619_B71	BP	16567	protein ubiquitination	6.92299	0.686744	1	88
gene_11619_B71	BP	51301	cell division	6.20836	0.666489	4	96
gene_11619_B71	CC	5819	spindle	8.84583	0.736553	5	88
gene_11619_B71	BP	7049	cell cycle	6.17194	0.665426	5	96
gene_11620_B71	MF	4519	endonuclease activity	5.85714	0.656106	1	100
gene_11620_B71	BP	6281	DNA repair	5.456	0.643859	1	99
gene_11620_B71	BP	90305	nucleic acid phosphodiester bond hydrolysis	4.96271	0.628164	4	100
gene_11624_B71	MF	43531	ADP binding	9.14858	0.743881	1	33
gene_11624_B71	CC	5871	kinesin complex	7.87135	0.712072	1	20
gene_11626_B71	CC	5743	mitochondrial inner membrane	5.09504	0.632448	1	97
gene_11629_B71	BP	30041	actin filament polymerization	12.9538	0.827295	1	98
gene_11629_B71	CC	5885	Arp2/3 protein complex	11.8026	0.803534	1	98
gene_11629_B71	MF	3779	actin binding	6.87886	0.685525	1	83
gene_11629_B71	BP	34314	Arp2/3 complex-mediated actin nucleation	11.8868	0.805311	2	98
gene_11629_B71	CC	30479	actin cortical patch	10.8422	0.782807	2	81
gene_11629_B71	BP	30833	regulation of actin filament polymerization	10.3148	0.771034	5	98
gene_11630_B71	MF	4843	cysteine-type deubiquitinase activity	9.59859	0.754553	1	99
gene_11630_B71	BP	43161	proteasome-mediated ubiquitin-dependent protein catabolic process	9.33833	0.748412	1	98
gene_11630_B71	BP	16579	protein deubiquitination	9.33562	0.748348	2	99
gene_11633_B71	MF	50278	sedoheptulose-bisphosphatase activity	15.1318	0.851608	1	16
gene_11633_B71	BP	46390	ribose phosphate biosynthetic process	4.72782	0.620416	1	16
gene_11637_B71	MF	981	DNA-binding transcription factor activity, RNA polymerase II-specific	7.96255	0.714425	1	95
gene_11637_B71	BP	6357	regulation of transcription by RNA polymerase II	6.80383	0.683442	1	95
gene_11637_B71	MF	8270	zinc ion binding	5.11359	0.633044	2	95

## Sheet: LpKY97
Additional File 3: GO terms output from PANNZER filtered for >0.6 PPV value for genes in region following POT2 topology (LpKY97 genome)
qpid	ontology	goid	desc	ARGOT_score	ARGOT_PPV	ARGOT_rank	goclasscount
gene_11412_LpKY97	MF	5034	osmosensor activity	15.657	0.854681	1	99
gene_11414_LpKY97	MF	4652	polynucleotide adenylyltransferase activity	9.06112	0.741777	1	31
gene_11416_LpKY97	MF	16803	ether hydrolase activity	12.1392	0.810597	1	100
gene_11420_LpKY97	BP	6468	protein phosphorylation	5.30725	0.639204	1	2
gene_11420_LpKY97	MF	4672	protein kinase activity	5.29668	0.638871	1	2
gene_11421_LpKY97	BP	34599	cellular response to oxidative stress	9.36662	0.749084	1	45
gene_11421_LpKY97	MF	16209	antioxidant activity	7.39531	0.699561	1	45
gene_11421_LpKY97	BP	98869	cellular oxidant detoxification	7.06071	0.690525	4	45
gene_11427_LpKY97	MF	16705	oxidoreductase activity, acting on paired donors, with incorporation or reduction of molecular oxygen	6.81151	0.683656	1	33
gene_11427_LpKY97	MF	4497	monooxygenase activity	6.6185	0.678248	2	33
gene_11427_LpKY97	MF	5506	iron ion binding	6.3715	0.671211	3	33
gene_11427_LpKY97	MF	20037	heme binding	5.39305	0.641897	4	33
gene_11432_LpKY97	CC	5869	dynactin complex	12.8492	0.82518	1	31
gene_11432_LpKY97	BP	61640	cytoskeleton-dependent cytokinesis	11.8809	0.805185	1	31
gene_11434_LpKY97	BP	18131	oxazole or thiazole biosynthetic process	13.5328	0.838846	1	98
gene_11434_LpKY97	MF	16763	pentosyltransferase activity	7.23131	0.695159	1	95
gene_11434_LpKY97	CC	5829	cytosol	6.50478	0.675025	1	95
gene_11434_LpKY97	MF	5506	iron ion binding	6.15984	0.665072	2	95
gene_11434_LpKY97	BP	52838	thiazole metabolic process	13.1557	0.831353	3	95
gene_11434_LpKY97	BP	9228	thiamine biosynthetic process	8.59627	0.730418	5	98
gene_11435_LpKY97	MF	50661	NADP binding	7.33461	0.697938	1	97
gene_11435_LpKY97	MF	51287	NAD binding	6.68094	0.680006	2	97
gene_11436_LpKY97	MF	4332	fructose-bisphosphate aldolase activity	9.73377	0.757709	1	86
gene_11436_LpKY97	BP	6096	glycolytic process	7.45654	0.701193	1	97
gene_11436_LpKY97	MF	8270	zinc ion binding	5.11366	0.633047	4	97
gene_11437_LpKY97	BP	19588	anaerobic glycerol catabolic process	15.3563	0.852928	1	99
gene_11437_LpKY97	MF	50354	triokinase activity	14.945	0.850502	1	93
gene_11437_LpKY97	MF	4371	glycerone kinase activity	11.2642	0.792024	2	99
gene_11438_LpKY97	MF	4807	triose-phosphate isomerase activity	10.9016	0.784116	1	98
gene_11438_LpKY97	BP	6094	gluconeogenesis	8.13135	0.718745	1	96
gene_11438_LpKY97	BP	6096	glycolytic process	7.14692	0.692874	5	96
gene_11440_LpKY97	MF	16642	oxidoreductase activity, acting on the CH-NH2 group of donors, disulfide as acceptor	11.296	0.792711	1	98
gene_11440_LpKY97	BP	6546	glycine catabolic process	9.672	0.75627	1	98
gene_11440_LpKY97	CC	5739	mitochondrion	4.56746	0.615016	1	97
gene_11441_LpKY97	BP	6626	protein targeting to mitochondrion	11.1323	0.789161	1	5
gene_11441_LpKY97	CC	5741	mitochondrial outer membrane	9.82147	0.759746	1	5
gene_11442_LpKY97	MF	50291	sphingosine N-acyltransferase activity	13.3307	0.834843	1	34
gene_11442_LpKY97	BP	46513	ceramide biosynthetic process	12.5275	0.818624	1	34
gene_11445_LpKY97	CC	32156	septin cytoskeleton	12.3137	0.81422	1	96
gene_11445_LpKY97	MF	5525	GTP binding	5.90995	0.657687	1	97
gene_11445_LpKY97	CC	5938	cell cortex	9.35851	0.748891	2	96
gene_11446_LpKY97	BP	398	mRNA splicing, via spliceosome	7.19041	0.694053	1	93
gene_11447_LpKY97	CC	5576	extracellular region	5.73944	0.652558	1	93
gene_11449_LpKY97	MF	71949	FAD binding	7.76625	0.709343	1	1
gene_11456_LpKY97	CC	5868	cytoplasmic dynein complex	12.4011	0.816024	1	95
gene_11456_LpKY97	BP	7018	microtubule-based movement	8.77704	0.734871	1	95
gene_11457_LpKY97	CC	5643	nuclear pore	10.105	0.766266	1	94
gene_11458_LpKY97	BP	6120	mitochondrial electron transport, NADH to ubiquinone	10.0726	0.765526	1	98
gene_11458_LpKY97	CC	70469	respirasome	5.20352	0.635919	1	98
gene_11458_LpKY97	CC	5739	mitochondrion	4.61153	0.616509	2	98
gene_11458_LpKY97	CC	19866	organelle inner membrane	4.26208	0.604463	4	82
gene_11459_LpKY97	MF	16705	oxidoreductase activity, acting on paired donors, with incorporation or reduction of molecular oxygen	6.80082	0.683358	1	2
gene_11459_LpKY97	MF	4497	monooxygenase activity	6.60812	0.677955	2	2
gene_11459_LpKY97	MF	5506	iron ion binding	6.3615	0.670924	3	2
gene_11459_LpKY97	MF	20037	heme binding	5.38459	0.641632	4	2
gene_11460_LpKY97	BP	42779	tRNA 3'-trailer cleavage	11.8965	0.805514	1	98
gene_11460_LpKY97	CC	5730	nucleolus	7.45827	0.701239	1	99
gene_11460_LpKY97	MF	8270	zinc ion binding	5.11353	0.633042	1	99
gene_11460_LpKY97	CC	428	DNA-directed RNA polymerase complex	7.12781	0.692354	2	99
gene_11460_LpKY97	BP	6351	DNA-templated transcription	5.62458	0.649059	6	99
gene_11461_LpKY97	CC	16592	mediator complex	10.1755	0.767874	1	95
gene_11461_LpKY97	MF	3712	transcription coregulator activity	9.20235	0.74517	1	95
gene_11461_LpKY97	BP	6351	DNA-templated transcription	5.62455	0.649058	1	95
gene_11462_LpKY97	CC	31225	anchored component of membrane	9.97854	0.76337	1	5
gene_11463_LpKY97	MF	16803	ether hydrolase activity	11.8893	0.805362	1	88
gene_11464_LpKY97	MF	16303	1-phosphatidylinositol-3-kinase activity	14.5297	0.848019	1	97
gene_11464_LpKY97	BP	36092	phosphatidylinositol-3-phosphate biosynthetic process	12.311	0.814164	1	97
gene_11464_LpKY97	BP	48015	phosphatidylinositol-mediated signaling	11.4093	0.795151	2	98
gene_11465_LpKY97	CC	30915	Smc5-Smc6 complex	12.3938	0.815875	1	99
gene_11465_LpKY97	BP	6310	DNA recombination	5.75643	0.653072	1	99
gene_11465_LpKY97	BP	6281	DNA repair	5.5117	0.645586	2	99
gene_11468_LpKY97	CC	324	fungal-type vacuole	12.4799	0.817647	1	98
gene_11468_LpKY97	MF	46961	proton-transporting ATPase activity, rotational mechanism	9.16843	0.744357	1	98
gene_11468_LpKY97	BP	1902600	proton transmembrane transport	5.06555	0.631498	1	98
gene_11468_LpKY97	CC	33179	proton-transporting V-type ATPase, V0 domain	10.9813	0.785864	3	98
gene_11468_LpKY97	CC	5774	vacuolar membrane	8.9439	0.73894	6	98
gene_11470_LpKY97	MF	5085	guanyl-nucleotide exchange factor activity	8.70465	0.733093	1	97
gene_11470_LpKY97	BP	50790	regulation of catalytic activity	6.22055	0.666844	1	97
gene_11470_LpKY97	BP	35556	intracellular signal transduction	4.82972	0.623801	3	97
gene_11473_LpKY97	CC	31225	anchored component of membrane	8.55101	0.729295	1	20
gene_11477_LpKY97	CC	16459	myosin complex	9.70063	0.756937	1	100
gene_11477_LpKY97	MF	51015	actin filament binding	9.43332	0.750663	1	95
gene_11477_LpKY97	BP	6996	organelle organization	5.19406	0.635618	1	100
gene_11477_LpKY97	MF	3774	cytoskeletal motor activity	8.44592	0.726678	2	100
gene_11480_LpKY97	CC	97344	Rix1 complex	5.58625	0.647884	1	1
gene_11480_LpKY97	CC	5656	nuclear pre-replicative complex	4.47925	0.612005	2	1
gene_11481_LpKY97	CC	5615	extracellular space	8.11471	0.718322	1	99
gene_11481_LpKY97	MF	4252	serine-type endopeptidase activity	6.97585	0.6882	1	100
gene_11481_LpKY97	BP	6508	proteolysis	4.39191	0.608994	1	100
gene_11482_LpKY97	MF	981	DNA-binding transcription factor activity, RNA polymerase II-specific	7.96183	0.714407	1	6
gene_11482_LpKY97	BP	6357	regulation of transcription by RNA polymerase II	6.80321	0.683425	1	6
gene_11482_LpKY97	MF	8270	zinc ion binding	5.11313	0.633029	2	6
gene_11483_LpKY97	MF	8168	methyltransferase activity	5.24292	0.637171	1	52
gene_11483_LpKY97	BP	32259	methylation	4.97332	0.62851	1	52
gene_11486_LpKY97	MF	4073	aspartate-semialdehyde dehydrogenase activity	11.3796	0.794512	1	95
gene_11486_LpKY97	BP	9088	threonine biosynthetic process	8.84141	0.736445	1	95
gene_11486_LpKY97	BP	9089	lysine biosynthetic process via diaminopimelate	8.07775	0.717378	3	95
gene_11486_LpKY97	MF	50661	NADP binding	7.33465	0.697939	3	97
gene_11486_LpKY97	MF	46983	protein dimerization activity	6.87442	0.685402	5	97
gene_11486_LpKY97	MF	51287	NAD binding	6.68097	0.680007	6	97
gene_11488_LpKY97	MF	5096	GTPase activator activity	9.13973	0.743668	1	96
gene_11488_LpKY97	BP	50790	regulation of catalytic activity	6.2205	0.666842	1	96
gene_11490_LpKY97	BP	6869	lipid transport	8.351	0.7243	1	99
gene_11490_LpKY97	MF	8289	lipid binding	7.66641	0.706734	1	99
gene_11491_LpKY97	MF	8897	holo-[acyl-carrier-protein] synthase activity	10.7546	0.780872	1	99
gene_11491_LpKY97	BP	18215	protein phosphopantetheinylation	10.4257	0.773534	1	99
gene_11491_LpKY97	MF	287	magnesium ion binding	5.59732	0.648224	3	99
gene_11496_LpKY97	MF	155	phosphorelay sensor kinase activity	6.56593	0.676762	1	53
gene_11496_LpKY97	BP	160	phosphorelay signal transduction system	5.10835	0.632876	1	53
gene_11498_LpKY97	BP	1678	cellular glucose homeostasis	12.1944	0.811745	1	99
gene_11498_LpKY97	MF	5536	glucose binding	11.9065	0.805725	1	99
gene_11498_LpKY97	MF	4396	hexokinase activity	11.3844	0.794616	2	99
gene_11498_LpKY97	BP	46835	carbohydrate phosphorylation	8.84359	0.736498	4	99
gene_11498_LpKY97	BP	6096	glycolytic process	7.45659	0.701194	8	99
gene_11501_LpKY97	MF	140662	ATP-dependent protein folding chaperone	8.35257	0.72434	1	97
gene_11501_LpKY97	BP	6457	protein folding	6.73915	0.681637	1	97
gene_11503_LpKY97	MF	43531	ADP binding	9.84491	0.760288	1	6
gene_11516_LpKY97	MF	4222	metalloendopeptidase activity	7.32132	0.697581	1	73
gene_11516_LpKY97	CC	5576	extracellular region	5.51811	0.645784	1	71
gene_11516_LpKY97	BP	6508	proteolysis	4.33113	0.606881	1	73
gene_11517_LpKY97	MF	4514	nicotinate-nucleotide diphosphorylase (carboxylating) activity	10.5905	0.777224	1	97
gene_11517_LpKY97	BP	9435	NAD biosynthetic process	8.26657	0.722174	1	97
gene_11519_LpKY97	BP	6468	protein phosphorylation	5.17783	0.6351	1	97
gene_11519_LpKY97	MF	4672	protein kinase activity	5.16751	0.634771	1	97
gene_11520_LpKY97	MF	1228	DNA-binding transcription activator activity, RNA polymerase II-specific	11.5389	0.797928	1	1
gene_11520_LpKY97	BP	45944	positive regulation of transcription by RNA polymerase II	8.87965	0.737378	1	1
gene_11520_LpKY97	MF	978	RNA polymerase II cis-regulatory region sequence-specific DNA binding	10.6533	0.778623	3	1
gene_11524_LpKY97	CC	31083	BLOC-1 complex	13.7935	0.843528	1	97
gene_11528_LpKY97	CC	1990904	ribonucleoprotein complex	4.48529	0.612212	1	99
gene_11529_LpKY97	MF	30366	molybdopterin synthase activity	12.8995	0.826199	1	97
gene_11529_LpKY97	CC	19008	molybdopterin synthase complex	11.1038	0.788542	1	97
gene_11529_LpKY97	BP	6777	Mo-molybdopterin cofactor biosynthetic process	8.59081	0.730282	1	97
gene_11529_LpKY97	CC	5829	cytosol	6.72837	0.681336	2	97
gene_11533_LpKY97	MF	4190	aspartic-type endopeptidase activity	7.78139	0.709738	1	74
gene_11533_LpKY97	BP	6508	proteolysis	4.39181	0.60899	1	74
gene_11534_LpKY97	MF	4639	phosphoribosylaminoimidazolesuccinocarboxamide synthase activity	11.5439	0.798035	1	99
gene_11534_LpKY97	BP	6189	'de novo' IMP biosynthetic process	7.7393	0.708641	1	99
gene_11535_LpKY97	MF	4639	phosphoribosylaminoimidazolesuccinocarboxamide synthase activity	5.74664	0.652776	1	3
gene_11540_LpKY97	MF	16773	phosphotransferase activity, alcohol group as acceptor	4.66916	0.618452	1	97
gene_11541_LpKY97	MF	16531	copper chaperone activity	14.063	0.845186	1	93
gene_11541_LpKY97	BP	8535	respiratory chain complex IV assembly	11.8397	0.804316	1	93
gene_11541_LpKY97	CC	5743	mitochondrial inner membrane	4.8377	0.624064	1	93
gene_11541_LpKY97	BP	6878	cellular copper ion homeostasis	11.7516	0.802455	2	93
gene_11541_LpKY97	MF	5507	copper ion binding	8.06562	0.717069	4	93
gene_11542_LpKY97	CC	48188	Set1C/COMPASS complex	11.7705	0.802854	1	63
gene_11543_LpKY97	MF	4386	helicase activity	6.4257	0.672767	1	8
gene_11546_LpKY97	MF	3913	DNA photolyase activity	13.3147	0.834525	1	55
gene_11546_LpKY97	BP	6281	DNA repair	5.51172	0.645587	1	55
gene_11548_LpKY97	MF	47617	acyl-CoA hydrolase activity	11.6472	0.800239	1	98
gene_11548_LpKY97	BP	6637	acyl-CoA metabolic process	8.16392	0.719574	1	98
gene_11549_LpKY97	MF	4190	aspartic-type endopeptidase activity	7.78122	0.709733	1	36
gene_11550_LpKY97	BP	413	protein peptidyl-prolyl isomerization	9.48724	0.751936	1	100
gene_11550_LpKY97	MF	3755	peptidyl-prolyl cis-trans isomerase activity	8.34545	0.724161	1	100
gene_11550_LpKY97	BP	6457	protein folding	6.67167	0.679746	3	99
gene_11555_LpKY97	MF	16407	acetyltransferase activity	6.51708	0.675375	1	48
gene_11556_LpKY97	MF	5525	GTP binding	5.08345	0.632075	1	8
gene_11557_LpKY97	MF	5525	GTP binding	5.15717	0.634441	1	21
gene_11569_LpKY97	CC	16035	zeta DNA polymerase complex	14.0667	0.845208	1	97
gene_11569_LpKY97	BP	19985	translesion synthesis	12.6627	0.82139	1	97
gene_11569_LpKY97	MF	3887	DNA-directed DNA polymerase activity	7.75005	0.708921	1	96
gene_11569_LpKY97	MF	51539	4 iron, 4 sulfur cluster binding	5.94207	0.658645	3	93
gene_11569_LpKY97	BP	6260	DNA replication	5.8902	0.657097	5	96
gene_11569_LpKY97	CC	5739	mitochondrion	4.48375	0.612159	7	95
gene_11570_LpKY97	MF	30628	pre-mRNA 3'-splice site binding	14.7898	0.849578	1	99
gene_11570_LpKY97	CC	5681	spliceosomal complex	9.15744	0.744093	1	99
gene_11570_LpKY97	BP	398	mRNA splicing, via spliceosome	7.95623	0.714263	1	99
gene_11570_LpKY97	MF	386	second spliceosomal transesterification activity	14.7436	0.849302	2	98
gene_11572_LpKY97	CC	5751	mitochondrial respiratory chain complex IV	12.0021	0.807731	1	97
gene_11573_LpKY97	MF	16705	oxidoreductase activity, acting on paired donors, with incorporation or reduction of molecular oxygen	6.81172	0.683662	1	99
gene_11573_LpKY97	MF	4497	monooxygenase activity	6.61871	0.678254	2	99
gene_11573_LpKY97	MF	5506	iron ion binding	6.3717	0.671217	3	99
gene_11573_LpKY97	MF	20037	heme binding	5.39322	0.641902	4	99
gene_11574_LpKY97	CC	5680	anaphase-promoting complex	11.5826	0.798862	1	96
gene_11574_LpKY97	BP	16567	protein ubiquitination	6.92272	0.686737	1	88
gene_11574_LpKY97	BP	51301	cell division	6.20836	0.666489	4	96
gene_11574_LpKY97	CC	5819	spindle	8.84549	0.736545	5	88
gene_11574_LpKY97	BP	7049	cell cycle	6.17194	0.665426	5	96
gene_11575_LpKY97	MF	4519	endonuclease activity	5.85714	0.656106	1	100
gene_11575_LpKY97	BP	6281	DNA repair	5.45573	0.643851	1	99
gene_11575_LpKY97	BP	90305	nucleic acid phosphodiester bond hydrolysis	4.96271	0.628164	4	100
gene_11577_LpKY97	BP	45895	positive regulation of mating-type specific transcription, DNA-templated	16.0383	0.856879	1	6
gene_11577_LpKY97	MF	8301	DNA binding, bending	15.3172	0.852699	1	6
gene_11579_LpKY97	MF	43531	ADP binding	9.25343	0.74639	1	65
gene_11579_LpKY97	CC	5871	kinesin complex	7.00504	0.689001	1	36
gene_11581_LpKY97	CC	5743	mitochondrial inner membrane	5.09504	0.632448	1	97
gene_11584_LpKY97	BP	30041	actin filament polymerization	12.9538	0.827295	1	98
gene_11584_LpKY97	CC	5885	Arp2/3 protein complex	11.8026	0.803534	1	98
gene_11584_LpKY97	MF	3779	actin binding	6.87886	0.685525	1	83
gene_11584_LpKY97	BP	34314	Arp2/3 complex-mediated actin nucleation	11.8868	0.805311	2	98
gene_11584_LpKY97	CC	30479	actin cortical patch	10.8422	0.782807	2	81
gene_11584_LpKY97	BP	30833	regulation of actin filament polymerization	10.3148	0.771034	5	98
gene_11585_LpKY97	MF	4843	cysteine-type deubiquitinase activity	9.59859	0.754553	1	99
gene_11585_LpKY97	BP	43161	proteasome-mediated ubiquitin-dependent protein catabolic process	9.33833	0.748412	1	98
gene_11585_LpKY97	BP	16579	protein deubiquitination	9.33562	0.748348	2	99
gene_11588_LpKY97	MF	50278	sedoheptulose-bisphosphatase activity	15.1318	0.851608	1	16
gene_11588_LpKY97	BP	46390	ribose phosphate biosynthetic process	4.72782	0.620416	1	16
gene_11593_LpKY97	MF	981	DNA-binding transcription factor activity, RNA polymerase II-specific	7.96255	0.714425	1	95
gene_11593_LpKY97	BP	6357	regulation of transcription by RNA polymerase II	6.80383	0.683442	1	95
gene_11593_LpKY97	MF	8270	zinc ion binding	5.11359	0.633044	2	95

## Sheet: MZ5-1-6
Additional File 3: GO terms output from PANNZER filtered for >0.6 PPV value for genes in region following POT2 topology (MZ5-1-6 genome)
qpid	ontology	goid	desc	ARGOT_score	ARGOT_PPV	ARGOT_rank	goclasscount
gene_11299_MZ5-1-6	MF	5034	osmosensor activity	15.657	0.854681	1	99
gene_11301_MZ5-1-6	MF	4652	polynucleotide adenylyltransferase activity	9.06112	0.741777	1	31
gene_11302_MZ5-1-6	MF	16803	ether hydrolase activity	12.1392	0.810597	1	100
gene_11306_MZ5-1-6	BP	6468	protein phosphorylation	5.30618	0.63917	1	1
gene_11306_MZ5-1-6	MF	4672	protein kinase activity	5.29561	0.638837	1	1
gene_11307_MZ5-1-6	BP	34599	cellular response to oxidative stress	9.17192	0.744441	1	35
gene_11307_MZ5-1-6	MF	16209	antioxidant activity	7.24158	0.695436	1	35
gene_11307_MZ5-1-6	BP	98869	cellular oxidant detoxification	6.91395	0.686494	4	35
gene_11313_MZ5-1-6	MF	16705	oxidoreductase activity, acting on paired donors, with incorporation or reduction of molecular oxygen	6.81151	0.683656	1	33
gene_11313_MZ5-1-6	MF	4497	monooxygenase activity	6.6185	0.678248	2	33
gene_11313_MZ5-1-6	MF	5506	iron ion binding	6.3715	0.671211	3	33
gene_11313_MZ5-1-6	MF	20037	heme binding	5.39305	0.641897	4	33
gene_11318_MZ5-1-6	CC	5869	dynactin complex	12.8492	0.82518	1	31
gene_11318_MZ5-1-6	BP	61640	cytoskeleton-dependent cytokinesis	11.8809	0.805185	1	31
gene_11320_MZ5-1-6	BP	18131	oxazole or thiazole biosynthetic process	13.5328	0.838846	1	98
gene_11320_MZ5-1-6	MF	16763	pentosyltransferase activity	7.23131	0.695159	1	95
gene_11320_MZ5-1-6	CC	5829	cytosol	6.50478	0.675025	1	95
gene_11320_MZ5-1-6	MF	5506	iron ion binding	6.15984	0.665072	2	95
gene_11320_MZ5-1-6	BP	52838	thiazole metabolic process	13.1557	0.831353	3	95
gene_11320_MZ5-1-6	BP	9228	thiamine biosynthetic process	8.59627	0.730418	5	98
gene_11321_MZ5-1-6	MF	50661	NADP binding	7.33464	0.697938	1	97
gene_11321_MZ5-1-6	MF	51287	NAD binding	6.68096	0.680006	2	97
gene_11322_MZ5-1-6	MF	4332	fructose-bisphosphate aldolase activity	9.73377	0.757709	1	86
gene_11322_MZ5-1-6	BP	6096	glycolytic process	7.45654	0.701193	1	97
gene_11322_MZ5-1-6	MF	8270	zinc ion binding	5.11366	0.633047	4	97
gene_11323_MZ5-1-6	BP	19588	anaerobic glycerol catabolic process	15.356	0.852926	1	99
gene_11323_MZ5-1-6	MF	50354	triokinase activity	14.9454	0.850505	1	93
gene_11323_MZ5-1-6	MF	4371	glycerone kinase activity	11.264	0.792019	2	99
gene_11324_MZ5-1-6	MF	4807	triose-phosphate isomerase activity	10.9004	0.784089	1	98
gene_11324_MZ5-1-6	BP	6094	gluconeogenesis	8.1295	0.718698	1	96
gene_11324_MZ5-1-6	BP	6096	glycolytic process	7.14529	0.692829	5	96
gene_11326_MZ5-1-6	MF	16642	oxidoreductase activity, acting on the CH-NH2 group of donors, disulfide as acceptor	11.296	0.792711	1	98
gene_11326_MZ5-1-6	BP	6546	glycine catabolic process	9.672	0.75627	1	98
gene_11326_MZ5-1-6	CC	5739	mitochondrion	4.56746	0.615016	1	97
gene_11327_MZ5-1-6	BP	6626	protein targeting to mitochondrion	11.1323	0.789161	1	5
gene_11327_MZ5-1-6	CC	5741	mitochondrial outer membrane	9.82147	0.759746	1	5
gene_11328_MZ5-1-6	MF	50291	sphingosine N-acyltransferase activity	13.3307	0.834843	1	34
gene_11328_MZ5-1-6	BP	46513	ceramide biosynthetic process	12.5275	0.818624	1	34
gene_11331_MZ5-1-6	CC	32156	septin cytoskeleton	12.3137	0.81422	1	96
gene_11331_MZ5-1-6	MF	5525	GTP binding	5.90995	0.657687	1	97
gene_11331_MZ5-1-6	CC	5938	cell cortex	9.35851	0.748891	2	96
gene_11332_MZ5-1-6	BP	398	mRNA splicing, via spliceosome	7.19041	0.694053	1	93
gene_11333_MZ5-1-6	CC	5576	extracellular region	5.73944	0.652558	1	93
gene_11335_MZ5-1-6	MF	71949	FAD binding	7.76625	0.709343	1	1
gene_11342_MZ5-1-6	CC	5868	cytoplasmic dynein complex	12.4011	0.816024	1	95
gene_11342_MZ5-1-6	BP	7018	microtubule-based movement	8.77704	0.734871	1	95
gene_11343_MZ5-1-6	CC	5643	nuclear pore	10.105	0.766266	1	94
gene_11344_MZ5-1-6	BP	6120	mitochondrial electron transport, NADH to ubiquinone	10.0726	0.765526	1	98
gene_11344_MZ5-1-6	CC	70469	respirasome	5.20352	0.635919	1	98
gene_11344_MZ5-1-6	CC	5739	mitochondrion	4.61153	0.616509	2	98
gene_11344_MZ5-1-6	CC	19866	organelle inner membrane	4.26208	0.604463	4	82
gene_11345_MZ5-1-6	MF	16705	oxidoreductase activity, acting on paired donors, with incorporation or reduction of molecular oxygen	6.80082	0.683358	1	2
gene_11345_MZ5-1-6	MF	4497	monooxygenase activity	6.60812	0.677955	2	2
gene_11345_MZ5-1-6	MF	5506	iron ion binding	6.3615	0.670924	3	2
gene_11345_MZ5-1-6	MF	20037	heme binding	5.38459	0.641632	4	2
gene_11346_MZ5-1-6	BP	42779	tRNA 3'-trailer cleavage	11.8965	0.805514	1	98
gene_11346_MZ5-1-6	CC	5730	nucleolus	7.45827	0.701239	1	99
gene_11346_MZ5-1-6	MF	8270	zinc ion binding	5.11353	0.633042	1	99
gene_11346_MZ5-1-6	CC	428	DNA-directed RNA polymerase complex	7.12781	0.692354	2	99
gene_11346_MZ5-1-6	BP	6351	DNA-templated transcription	5.62458	0.649059	6	99
gene_11347_MZ5-1-6	CC	16592	mediator complex	10.1755	0.767874	1	95
gene_11347_MZ5-1-6	MF	3712	transcription coregulator activity	9.20235	0.74517	1	95
gene_11347_MZ5-1-6	BP	6351	DNA-templated transcription	5.62455	0.649058	1	95
gene_11348_MZ5-1-6	CC	31225	anchored component of membrane	9.97854	0.76337	1	5
gene_11349_MZ5-1-6	MF	16803	ether hydrolase activity	11.8893	0.805362	1	88
gene_11350_MZ5-1-6	MF	16303	1-phosphatidylinositol-3-kinase activity	14.5297	0.848019	1	97
gene_11350_MZ5-1-6	BP	36092	phosphatidylinositol-3-phosphate biosynthetic process	12.311	0.814164	1	97
gene_11350_MZ5-1-6	BP	48015	phosphatidylinositol-mediated signaling	11.4093	0.795151	2	98
gene_11351_MZ5-1-6	CC	30915	Smc5-Smc6 complex	12.3935	0.815868	1	45
gene_11351_MZ5-1-6	BP	6310	DNA recombination	5.75627	0.653067	1	45
gene_11351_MZ5-1-6	BP	6281	DNA repair	5.51155	0.645582	2	45
gene_11354_MZ5-1-6	CC	324	fungal-type vacuole	12.4799	0.817647	1	98
gene_11354_MZ5-1-6	MF	46961	proton-transporting ATPase activity, rotational mechanism	9.16843	0.744357	1	98
gene_11354_MZ5-1-6	BP	1902600	proton transmembrane transport	5.06555	0.631498	1	98
gene_11354_MZ5-1-6	CC	33179	proton-transporting V-type ATPase, V0 domain	10.9813	0.785864	3	98
gene_11354_MZ5-1-6	CC	5774	vacuolar membrane	8.9439	0.73894	6	98
gene_11355_MZ5-1-6	MF	5085	guanyl-nucleotide exchange factor activity	8.70465	0.733093	1	97
gene_11355_MZ5-1-6	BP	50790	regulation of catalytic activity	6.22055	0.666844	1	97
gene_11355_MZ5-1-6	BP	35556	intracellular signal transduction	4.82972	0.623801	3	97
gene_11357_MZ5-1-6	BP	33234	negative regulation of protein sumoylation	5.78118	0.65382	1	2
gene_11357_MZ5-1-6	CC	31225	anchored component of membrane	4.60801	0.61639	1	3
gene_11361_MZ5-1-6	CC	16459	myosin complex	9.70063	0.756937	1	100
gene_11361_MZ5-1-6	MF	51015	actin filament binding	9.43332	0.750663	1	95
gene_11361_MZ5-1-6	BP	6996	organelle organization	5.19406	0.635618	1	100
gene_11361_MZ5-1-6	MF	3774	cytoskeletal motor activity	8.44592	0.726678	2	100
gene_11365_MZ5-1-6	CC	97344	Rix1 complex	5.58625	0.647884	1	1
gene_11365_MZ5-1-6	CC	5656	nuclear pre-replicative complex	4.47925	0.612005	2	1
gene_11366_MZ5-1-6	CC	5615	extracellular space	8.11463	0.718319	1	99
gene_11366_MZ5-1-6	MF	4252	serine-type endopeptidase activity	6.97585	0.6882	1	100
gene_11366_MZ5-1-6	BP	6508	proteolysis	4.39191	0.608994	1	100
gene_11367_MZ5-1-6	MF	981	DNA-binding transcription factor activity, RNA polymerase II-specific	7.96184	0.714407	1	6
gene_11367_MZ5-1-6	BP	6357	regulation of transcription by RNA polymerase II	6.80322	0.683425	1	6
gene_11367_MZ5-1-6	MF	8270	zinc ion binding	5.11313	0.63303	2	6
gene_11368_MZ5-1-6	MF	8168	methyltransferase activity	5.24292	0.637171	1	52
gene_11368_MZ5-1-6	BP	32259	methylation	4.97332	0.62851	1	52
gene_11371_MZ5-1-6	MF	4073	aspartate-semialdehyde dehydrogenase activity	11.3796	0.794512	1	95
gene_11371_MZ5-1-6	BP	9088	threonine biosynthetic process	8.84141	0.736445	1	95
gene_11371_MZ5-1-6	BP	9089	lysine biosynthetic process via diaminopimelate	8.07775	0.717378	3	95
gene_11371_MZ5-1-6	MF	50661	NADP binding	7.33465	0.697939	3	97
gene_11371_MZ5-1-6	MF	46983	protein dimerization activity	6.87442	0.685402	5	97
gene_11371_MZ5-1-6	MF	51287	NAD binding	6.68097	0.680007	6	97
gene_11373_MZ5-1-6	MF	5096	GTPase activator activity	9.13973	0.743668	1	96
gene_11373_MZ5-1-6	BP	50790	regulation of catalytic activity	6.2205	0.666842	1	96
gene_11375_MZ5-1-6	BP	6869	lipid transport	8.351	0.7243	1	99
gene_11375_MZ5-1-6	MF	8289	lipid binding	7.66641	0.706734	1	99
gene_11376_MZ5-1-6	MF	8897	holo-[acyl-carrier-protein] synthase activity	10.7547	0.780873	1	99
gene_11376_MZ5-1-6	BP	18215	protein phosphopantetheinylation	10.4258	0.773536	1	99
gene_11376_MZ5-1-6	MF	287	magnesium ion binding	5.59735	0.648224	3	99
gene_11382_MZ5-1-6	MF	155	phosphorelay sensor kinase activity	6.57369	0.676981	1	57
gene_11382_MZ5-1-6	BP	160	phosphorelay signal transduction system	5.11439	0.63307	1	57
gene_11384_MZ5-1-6	BP	1678	cellular glucose homeostasis	12.1944	0.811745	1	99
gene_11384_MZ5-1-6	MF	5536	glucose binding	11.9065	0.805725	1	99
gene_11384_MZ5-1-6	MF	4396	hexokinase activity	11.3844	0.794616	2	99
gene_11384_MZ5-1-6	BP	46835	carbohydrate phosphorylation	8.84359	0.736498	4	99
gene_11384_MZ5-1-6	BP	6096	glycolytic process	7.45659	0.701194	8	99
gene_11386_MZ5-1-6	MF	140662	ATP-dependent protein folding chaperone	8.35257	0.72434	1	97
gene_11386_MZ5-1-6	BP	6457	protein folding	6.73915	0.681637	1	97
gene_11387_MZ5-1-6	MF	43531	ADP binding	9.84491	0.760288	1	6
gene_11400_MZ5-1-6	MF	4222	metalloendopeptidase activity	7.32149	0.697586	1	73
gene_11400_MZ5-1-6	CC	5576	extracellular region	5.51898	0.645811	1	71
gene_11400_MZ5-1-6	BP	6508	proteolysis	4.33123	0.606884	1	73
gene_11401_MZ5-1-6	MF	4514	nicotinate-nucleotide diphosphorylase (carboxylating) activity	10.5905	0.777224	1	97
gene_11401_MZ5-1-6	BP	9435	NAD biosynthetic process	8.26657	0.722174	1	97
gene_11404_MZ5-1-6	BP	6468	protein phosphorylation	5.1779	0.635103	1	97
gene_11404_MZ5-1-6	MF	4672	protein kinase activity	5.16759	0.634773	1	97
gene_11405_MZ5-1-6	MF	1228	DNA-binding transcription activator activity, RNA polymerase II-specific	11.5388	0.797928	1	1
gene_11405_MZ5-1-6	BP	45944	positive regulation of transcription by RNA polymerase II	8.87962	0.737377	1	1
gene_11405_MZ5-1-6	MF	978	RNA polymerase II cis-regulatory region sequence-specific DNA binding	10.6532	0.778623	3	1
gene_11408_MZ5-1-6	CC	31083	BLOC-1 complex	13.7935	0.843528	1	97
gene_11412_MZ5-1-6	CC	1990904	ribonucleoprotein complex	4.48529	0.612212	1	99
gene_11413_MZ5-1-6	MF	30366	molybdopterin synthase activity	12.8995	0.826199	1	97
gene_11413_MZ5-1-6	CC	19008	molybdopterin synthase complex	11.1038	0.788542	1	97
gene_11413_MZ5-1-6	BP	6777	Mo-molybdopterin cofactor biosynthetic process	8.59081	0.730282	1	97
gene_11413_MZ5-1-6	CC	5829	cytosol	6.72837	0.681336	2	97
gene_11418_MZ5-1-6	MF	4190	aspartic-type endopeptidase activity	7.78139	0.709738	1	74
gene_11418_MZ5-1-6	BP	6508	proteolysis	4.39181	0.60899	1	74
gene_11419_MZ5-1-6	MF	4639	phosphoribosylaminoimidazolesuccinocarboxamide synthase activity	11.5439	0.798035	1	99
gene_11419_MZ5-1-6	BP	6189	'de novo' IMP biosynthetic process	7.7393	0.708641	1	99
gene_11420_MZ5-1-6	MF	4639	phosphoribosylaminoimidazolesuccinocarboxamide synthase activity	5.75745	0.653103	1	3
gene_11425_MZ5-1-6	MF	16773	phosphotransferase activity, alcohol group as acceptor	4.66916	0.618452	1	97
gene_11426_MZ5-1-6	MF	16531	copper chaperone activity	14.063	0.845186	1	93
gene_11426_MZ5-1-6	BP	8535	respiratory chain complex IV assembly	11.8397	0.804316	1	93
gene_11426_MZ5-1-6	CC	5743	mitochondrial inner membrane	4.8377	0.624064	1	93
gene_11426_MZ5-1-6	BP	6878	cellular copper ion homeostasis	11.7516	0.802455	2	93
gene_11426_MZ5-1-6	MF	5507	copper ion binding	8.06562	0.717069	4	93
gene_11427_MZ5-1-6	CC	48188	Set1C/COMPASS complex	11.7682	0.802805	1	61
gene_11428_MZ5-1-6	MF	4386	helicase activity	6.42569	0.672767	1	8
gene_11431_MZ5-1-6	MF	3913	DNA photolyase activity	13.3147	0.834525	1	54
gene_11431_MZ5-1-6	BP	6281	DNA repair	5.51171	0.645587	1	54
gene_11434_MZ5-1-6	MF	47617	acyl-CoA hydrolase activity	11.6472	0.800239	1	98
gene_11434_MZ5-1-6	BP	6637	acyl-CoA metabolic process	8.16392	0.719574	1	98
gene_11435_MZ5-1-6	MF	4190	aspartic-type endopeptidase activity	7.78123	0.709733	1	37
gene_11436_MZ5-1-6	BP	413	protein peptidyl-prolyl isomerization	9.48724	0.751936	1	100
gene_11436_MZ5-1-6	MF	3755	peptidyl-prolyl cis-trans isomerase activity	8.34544	0.724161	1	100
gene_11436_MZ5-1-6	BP	6457	protein folding	6.73896	0.681632	3	100
gene_11441_MZ5-1-6	MF	16407	acetyltransferase activity	6.51708	0.675375	1	46
gene_11442_MZ5-1-6	MF	5525	GTP binding	5.08029	0.631974	1	8
gene_11443_MZ5-1-6	MF	5525	GTP binding	5.13069	0.633593	1	19
gene_11454_MZ5-1-6	CC	16035	zeta DNA polymerase complex	14.0666	0.845207	1	97
gene_11454_MZ5-1-6	BP	19985	translesion synthesis	12.6626	0.821387	1	97
gene_11454_MZ5-1-6	MF	3887	DNA-directed DNA polymerase activity	7.74974	0.708913	1	96
gene_11454_MZ5-1-6	MF	51539	4 iron, 4 sulfur cluster binding	5.94154	0.658629	3	93
gene_11454_MZ5-1-6	BP	6260	DNA replication	5.88997	0.65709	5	96
gene_11454_MZ5-1-6	CC	5739	mitochondrion	4.48345	0.612149	7	95
gene_11455_MZ5-1-6	MF	30628	pre-mRNA 3'-splice site binding	14.7898	0.849578	1	100
gene_11455_MZ5-1-6	CC	5681	spliceosomal complex	9.15744	0.744093	1	100
gene_11455_MZ5-1-6	BP	398	mRNA splicing, via spliceosome	7.95623	0.714263	1	100
gene_11455_MZ5-1-6	MF	386	second spliceosomal transesterification activity	14.746	0.849317	2	99
gene_11457_MZ5-1-6	CC	5751	mitochondrial respiratory chain complex IV	12.0021	0.807731	1	97
gene_11458_MZ5-1-6	MF	16705	oxidoreductase activity, acting on paired donors, with incorporation or reduction of molecular oxygen	6.81173	0.683662	1	99
gene_11458_MZ5-1-6	MF	4497	monooxygenase activity	6.61871	0.678254	2	99
gene_11458_MZ5-1-6	MF	5506	iron ion binding	6.3717	0.671217	3	99
gene_11458_MZ5-1-6	MF	20037	heme binding	5.39322	0.641902	4	99
gene_11459_MZ5-1-6	CC	5680	anaphase-promoting complex	11.5826	0.798862	1	96
gene_11459_MZ5-1-6	BP	16567	protein ubiquitination	6.92272	0.686737	1	88
gene_11459_MZ5-1-6	BP	51301	cell division	6.20836	0.666489	4	96
gene_11459_MZ5-1-6	CC	5819	spindle	8.84549	0.736545	5	88
gene_11459_MZ5-1-6	BP	7049	cell cycle	6.17194	0.665426	5	96
gene_11460_MZ5-1-6	MF	4519	endonuclease activity	5.85714	0.656106	1	100
gene_11460_MZ5-1-6	BP	6281	DNA repair	5.45612	0.643863	1	99
gene_11460_MZ5-1-6	BP	90305	nucleic acid phosphodiester bond hydrolysis	4.96271	0.628164	4	100
gene_11463_MZ5-1-6	BP	45895	positive regulation of mating-type specific transcription, DNA-templated	16.0383	0.856879	1	6
gene_11463_MZ5-1-6	MF	8301	DNA binding, bending	15.3172	0.852699	1	6
gene_11465_MZ5-1-6	MF	43531	ADP binding	9.59272	0.754415	1	29
gene_11465_MZ5-1-6	CC	5871	kinesin complex	8.1265	0.718622	1	17
gene_11467_MZ5-1-6	CC	5743	mitochondrial inner membrane	5.09504	0.632448	1	97
gene_11470_MZ5-1-6	BP	30041	actin filament polymerization	12.9538	0.827295	1	98
gene_11470_MZ5-1-6	CC	5885	Arp2/3 protein complex	11.8026	0.803534	1	98
gene_11470_MZ5-1-6	MF	3779	actin binding	6.87886	0.685525	1	83
gene_11470_MZ5-1-6	BP	34314	Arp2/3 complex-mediated actin nucleation	11.8868	0.805311	2	98
gene_11470_MZ5-1-6	CC	30479	actin cortical patch	10.8422	0.782807	2	81
gene_11470_MZ5-1-6	BP	30833	regulation of actin filament polymerization	10.3148	0.771034	5	98
gene_11471_MZ5-1-6	MF	4843	cysteine-type deubiquitinase activity	9.59859	0.754553	1	99
gene_11471_MZ5-1-6	BP	43161	proteasome-mediated ubiquitin-dependent protein catabolic process	9.33823	0.74841	1	98
gene_11471_MZ5-1-6	BP	16579	protein deubiquitination	9.33562	0.748348	2	99
gene_11474_MZ5-1-6	MF	50278	sedoheptulose-bisphosphatase activity	15.1318	0.851608	1	16
gene_11474_MZ5-1-6	BP	46390	ribose phosphate biosynthetic process	4.72782	0.620416	1	16
gene_11479_MZ5-1-6	MF	981	DNA-binding transcription factor activity, RNA polymerase II-specific	7.96255	0.714425	1	95
gene_11479_MZ5-1-6	BP	6357	regulation of transcription by RNA polymerase II	6.80383	0.683442	1	95
gene_11479_MZ5-1-6	MF	8270	zinc ion binding	5.11359	0.633044	2	95
