# Supplementary material for: Intraspecific Variation of Transposable Elements Reveals Differences in the Evolutionary History of Fungal Phytopathogen Pathotypes
Source: Genome Biol Evol. 2023 Nov 17;15(12):evad206. doi: 10.1093/gbe/evad206 (PMC10691877; doi:10.1093/gbe/evad206)
Supplement: evad206_Supplementary_Data [file evad206_supplementary_data.zip › Additional_File2_all_TE_families_copy_number.xlsx]

## Sheet: Guy11
Additional File 2: Copy number of all TE families in each representative genome (Guy11).
TE Family	Copy #
POT2	346
MAGGY_I	227
MGR583	174
PYRET_I	148
Copia_elem	94
TcMar_elem	85
ltr-1_family-4_guy11	68
GYMAG1_I	61
GYMAG2_I	58
ltr-1_family-17_guy11	27
rnd-1_family-45_US71	18
MGRL3_I	12
rnd-1_family-77_guy11	8
irf-23724_right_B71	8
irf-23724_left_B71	7
rnd-4_family-112_US71	6
rnd-1_family-4_MZ5-1-6	5
rnd-1_family-35_MZ5-1-6	5
irf-50733_left_guy11	5
irf-192675_right_MZ5-1-6	5
irf-149975_right_US71	5
irf-125326_right_B71	5
rnd-1_family-157_US71	4
rnd-1_family-14_guy11	4
rnd-4_family-224_guy11	3
rnd-4_family-11_guy11	3
rnd-1_family-33_LpKY97	3
ltr-1_family-30_LpKY97	3
ltr-1_family-23_LpKY97	3
irf-65303_left_guy11	3
irf-368891_right_MZ5-1-6	3
irf-100238_right_guy11	3
Gypsy-1_GGr-I	3
GYPSY1_MG	3
rnd-1_family-87_LpKY97	2
rnd-1_family-42_MZ5-1-6	2
rnd-1_family-140_US71	2
ltr-1_family-25_MZ5-1-6	2
ltr-1_family-13_MZ5-1-6	2
irf-99675_right_guy11	2
irf-97345_right_guy11	2
irf-472898_right_B71	2
irf-390285_right_B71	2
irf-380831_left_MZ5-1-6	2
irf-36328_right_B71	2
Gypsy-1_BG-I	2
EnSpm-3_PGr	2
rnd-4_family-196_LpKY97	1
rnd-1_family-43_MZ5-1-6	1
rnd-1_family-238_B71	1
rnd-1_family-22_B71	1
rnd-1_family-143_B71	1
rnd-1_family-110_B71	1
ltr-1_family-23_B71	1
irf-96236_right_guy11	1
irf-9490_right_guy11	1
irf-88937_right_guy11	1
irf-85479_left_guy11	1
irf-82495_left_guy11	1
irf-62583_left_guy11	1
irf-6251_right_guy11	1
irf-557879_left_MZ5-1-6	1
irf-542210_right_MZ5-1-6	1
irf-51193_right_guy11	1
irf-50988_right_guy11	1
irf-50733_right_guy11	1
irf-472770_left_B71	1
irf-44058_right_guy11	1
irf-415068_left_MZ5-1-6	1
irf-407740_right_B71	1
irf-37914_right_guy11	1
irf-37855_left_guy11	1
irf-358614_left_MZ5-1-6	1
irf-258301_right_guy11	1
irf-258301_left_guy11	1
irf-254836_right_MZ5-1-6	1
irf-253023_right_MZ5-1-6	1
irf-233403_left_guy11	1
irf-226884_right_guy11	1
irf-226400_left_guy11	1
irf-220957_right_guy11	1
irf-215392_left_guy11	1
irf-215371_left_guy11	1
irf-215150_right_guy11	1
irf-215145_left_guy11	1
irf-213845_left_guy11	1
irf-210068_left_B71	1
irf-191933_right_B71	1
irf-163535_left_guy11	1
irf-162753_left_guy11	1
irf-16069_right_US71	1
irf-140087_right_guy11	1
irf-140087_left_guy11	1
irf-139070_right_guy11	1
irf-133139_left_guy11	1
irf-132501_right_guy11	1
irf-132501_left_guy11	1
irf-128828_right_guy11	1
irf-121467_right_B71	1
irf-114425_right_LpKY97	1
hAT-2_RIr	1
Tad1-2_AF	1
Tad1-1_AN	1
MuDR-1_FO	1
MarinerL-1_AO	1
Mariner-14_SS	1
Helitron-1_PSt	1
Gypsy-6_PaPe-I	1
Gypsy-47_BG-I	1
Gypsy-2_TSt-I	1
Gypsy-2_SPDB-I	1
Gypsy-24_BG-I	1
Gypsy-15_CCO-I	1
Gypsy-11_BG-I	1
EnSpm-10_RIr	1
DNA3-3_MLP	1
Copia-22_BG-I	1
AcademH-1_SLL	1
AcademH-1_AsIm	1

## Sheet: US71
Additional File 2: Copy number of all TE families in each representative genome (US71).
TE Family	Copy #
MAGGY_I	188
MGR583	173
PYRET_I	162
Copia_elem	129
GYMAG1_I	113
GYMAG2_I	80
POT2	58
TcMar_elem	41
irf-23724_left_B71	23
rnd-1_family-35_US71	17
ltr-1_family-5_US71	16
rnd-1_family-35_MZ5-1-6	12
rnd-1_family-43_US71	9
irf-23724_right_B71	9
Gypsy-1_GGr-I	9
rnd-1_family-140_US71	8
MGRL3_I	8
rnd-4_family-112_US71	7
rnd-1_family-33_LpKY97	7
irf-472898_right_B71	7
irf-305251_left_US71	7
irf-125326_right_B71	7
irf-102331_left_US71	6
rnd-1_family-238_B71	5
rnd-1_family-157_US71	5
ltr-1_family-16_US71	5
irf-302701_right_US71	5
rnd-4_family-11_guy11	4
rnd-1_family-45_US71	4
rnd-1_family-22_B71	4
ltr-1_family-25_MZ5-1-6	4
irf-380831_left_MZ5-1-6	4
rnd-4_family-121_LpKY97	3
rnd-1_family-44_LpKY97	3
rnd-1_family-3_LpKY97	3
rnd-1_family-102_LpKY97	3
irf-472770_left_B71	3
irf-368891_left_MZ5-1-6	3
irf-268145_left_US71	3
irf-254836_right_MZ5-1-6	3
irf-237630_right_MZ5-1-6	3
irf-22798_right_US71	3
GYPSY1_MG	3
rnd-4_family-224_guy11	2
rnd-1_family-64_B71	2
rnd-1_family-4_MZ5-1-6	2
rnd-1_family-208_LpKY97	2
rnd-1_family-10_US71	2
ltr-1_family-4_guy11	2
ltr-1_family-2_LpKY97	2
irf-98123_right_US71	2
irf-557879_left_MZ5-1-6	2
irf-390285_right_B71	2
irf-281807_right_US71	2
irf-281807_left_US71	2
irf-22787_right_US71	2
irf-192675_right_MZ5-1-6	2
irf-173709_right_MZ5-1-6	2
irf-165431_right_US71	2
irf-165431_left_US71	2
irf-162753_left_guy11	2
irf-16069_right_US71	2
irf-149975_right_US71	2
irf-139070_right_guy11	2
irf-102245_right_US71	2
EnSpm-3_PGr	2
Copia-5_TSt-I	2
rnd-1_family-87_LpKY97	1
rnd-1_family-43_MZ5-1-6	1
rnd-1_family-42_MZ5-1-6	1
rnd-1_family-306_LpKY97	1
rnd-1_family-143_B71	1
rnd-1_family-110_B71	1
ltr-1_family-23_LpKY97	1
ltr-1_family-21_US71	1
ltr-1_family-20_B71	1
ltr-1_family-17_guy11	1
ltr-1_family-17_MZ5-1-6	1
irf-97063_left_US71	1
irf-86453_left_US71	1
irf-80584_right_US71	1
irf-65370_right_guy11	1
irf-6251_right_guy11	1
irf-59521_left_B71	1
irf-5591_right_US71	1
irf-542210_right_MZ5-1-6	1
irf-53417_left_LpKY97	1
irf-53330_right_LpKY97	1
irf-50733_left_guy11	1
irf-473159_left_B71	1
irf-468509_left_LpKY97	1
irf-457126_right_LpKY97	1
irf-3454_right_US71	1
irf-3444_left_US71	1
irf-338172_left_B71	1
irf-310282_left_US71	1
irf-308618_right_US71	1
irf-308558_right_US71	1
irf-304730_right_B71	1
irf-303579_left_LpKY97	1
irf-303517_left_US71	1
irf-297629_right_US71	1
irf-291945_left_MZ5-1-6	1
irf-291146_right_US71	1
irf-285659_right_US71	1
irf-285659_left_US71	1
irf-282189_left_US71	1
irf-277189_left_US71	1
irf-244881_left_B71	1
irf-237630_left_MZ5-1-6	1
irf-233403_left_guy11	1
irf-22787_left_US71	1
irf-215150_right_guy11	1
irf-211425_right_US71	1
irf-211390_right_US71	1
irf-211381_left_US71	1
irf-192675_left_MZ5-1-6	1
irf-18290_left_B71	1
irf-177433_left_US71	1
irf-171534_left_MZ5-1-6	1
irf-149975_left_US71	1
irf-134418_right_US71	1
irf-128828_right_guy11	1
irf-114764_right_US71	1
irf-102331_right_US71	1
irf-102214_left_US71	1
irf-100460_left_US71	1
Tad1-18_EP	1
Rhaegal_FPo	1
OCCAN_MG	1
MoTeR1	1
MarinerL-1_AO	1
Mariner-1_BG	1
Hop4_FPo	1
Helitron-6B_PSt	1
Helitron-1_PSt	1
Helitron-1_AN	1
HELPO2	1
Gypsy-9_BG-I	1
Gypsy-6_PSH-I	1
Gypsy-47_BG-I	1
Gypsy-2_TSt-I	1
Gypsy-2_SPDB-I	1
EnSpm-10_RIr	1
Drogon_FPo	1
DNA3-3_MLP	1
Copia-22_BG-I	1
AcademH-1_SLL	1

## Sheet: B71
Additional File 2: Copy number of all TE families in each representative genome (B71).
TE Family	Copy #
MGR583	87
PYRET_I	73
TcMar_elem	59
POT2	50
GYMAG2_I	42
MoTeR1	39
MGRL3_I	25
GYMAG1_I	23
ltr-1_family-2_LpKY97	19
rnd-1_family-33_LpKY97	18
ltr-1_family-4_guy11	16
ltr-1_family-25_MZ5-1-6	14
rnd-1_family-37_B71	12
ltr-1_family-17_MZ5-1-6	12
GYPSY1_MG	11
rnd-1_family-35_MZ5-1-6	10
rnd-4_family-121_LpKY97	8
rnd-1_family-208_LpKY97	8
irf-472770_left_B71	8
irf-23724_right_B71	8
irf-23724_left_B71	8
Copia_elem	8
rnd-4_family-112_US71	7
rnd-1_family-4_MZ5-1-6	7
rnd-1_family-140_US71	7
ltr-1_family-21_US71	7
rnd-1_family-42_MZ5-1-6	6
ltr-1_family-6_B71	6
ltr-1_family-16_US71	6
rnd-1_family-64_B71	5
rnd-1_family-43_LpKY97	5
rnd-1_family-238_B71	5
rnd-1_family-22_B71	5
irf-192675_right_MZ5-1-6	5
rnd-1_family-8_B71	4
rnd-1_family-87_LpKY97	4
ltr-1_family-8_MZ5-1-6	4
irf-557879_left_MZ5-1-6	4
irf-191933_left_B71	4
rnd-4_family-143_LpKY97	3
rnd-1_family-3_LpKY97	3
rnd-1_family-143_B71	3
rnd-1_family-102_LpKY97	3
ltr-1_family-27_B71	3
irf-496762_left_MZ5-1-6	3
irf-253023_right_MZ5-1-6	3
Gypsy-1_GGr-I	3
rnd-4_family-196_LpKY97	2
rnd-4_family-11_guy11	2
rnd-1_family-97_B71	2
rnd-1_family-214_B71	2
rnd-1_family-110_B71	2
ltr-1_family-34_LpKY97	2
ltr-1_family-30_LpKY97	2
ltr-1_family-17_guy11	2
irf-584364_left_MZ5-1-6	2
irf-478615_left_B71	2
irf-472898_left_B71	2
irf-460967_left_LpKY97	2
irf-407740_right_B71	2
irf-389338_right_B71	2
irf-36328_left_B71	2
irf-355792_left_B71	2
irf-305251_left_US71	2
irf-237630_right_MZ5-1-6	2
irf-169516_left_LpKY97	2
irf-102331_right_US71	2
MarinerL-1_AO	2
MAGGY_I	2
Gypsy-24_BG-I	2
EnSpm-3_PGr	2
rnd-4_family-224_guy11	1
rnd-1_family-45_US71	1
rnd-1_family-44_LpKY97	1
rnd-1_family-43_MZ5-1-6	1
rnd-1_family-306_LpKY97	1
rnd-1_family-281_LpKY97	1
rnd-1_family-27_LpKY97	1
rnd-1_family-205_B71	1
rnd-1_family-157_US71	1
rnd-1_family-114_B71	1
ltr-1_family-5_US71	1
ltr-1_family-34_B71	1
ltr-1_family-23_LpKY97	1
ltr-1_family-23_B71	1
ltr-1_family-20_B71	1
ltr-1_family-18_LpKY97	1
ltr-1_family-18_B71	1
ltr-1_family-16_B71	1
ltr-1_family-14_B71	1
ltr-1_family-13_MZ5-1-6	1
irf-98123_left_US71	1
irf-59430_left_B71	1
irf-542210_right_MZ5-1-6	1
irf-513530_right_MZ5-1-6	1
irf-500841_right_MZ5-1-6	1
irf-496762_right_MZ5-1-6	1
irf-478_right_B71	1
irf-478_left_B71	1
irf-473161_left_B71	1
irf-473159_left_B71	1
irf-468509_left_LpKY97	1
irf-465104_right_B71	1
irf-460967_right_LpKY97	1
irf-458048_right_MZ5-1-6	1
irf-390285_left_B71	1
irf-380831_left_MZ5-1-6	1
irf-368891_right_MZ5-1-6	1
irf-368891_left_MZ5-1-6	1
irf-363467_right_LpKY97	1
irf-338172_left_B71	1
irf-309494_left_B71	1
irf-308558_left_US71	1
irf-30718_right_B71	1
irf-3069_left_B71	1
irf-299957_right_B71	1
irf-291945_right_MZ5-1-6	1
irf-268145_right_US71	1
irf-256761_right_MZ5-1-6	1
irf-255210_left_MZ5-1-6	1
irf-254836_right_MZ5-1-6	1
irf-244881_left_B71	1
irf-233403_left_guy11	1
irf-22798_right_US71	1
irf-210068_right_B71	1
irf-210068_left_B71	1
irf-205150_right_MZ5-1-6	1
irf-192675_left_MZ5-1-6	1
irf-191933_right_B71	1
irf-18290_right_B71	1
irf-18290_left_B71	1
irf-173709_right_MZ5-1-6	1
irf-171534_left_MZ5-1-6	1
irf-162753_left_guy11	1
irf-16069_right_US71	1
irf-152079_left_B71	1
irf-139070_right_guy11	1
irf-128828_right_guy11	1
irf-126703_right_MZ5-1-6	1
irf-125326_right_B71	1
irf-125326_left_B71	1
irf-121697_right_B71	1
OCCAN_MG	1
Mariner-1_BG	1
Hop4_FPo	1
Helitron-1_PSt	1
Gypsy-8_BG-I	1
Gypsy-6_PSH-I	1
Gypsy-2_TSt-I	1
Gypsy-2_SPDB-I	1
Gypsy-1_SaBr-I	1
EnSpm-10_RIr	1
DNA3-3_MLP	1
Copia-1_VA-I	1
AcademH-1_SLL	1

## Sheet: LpKY97
Additional File 2: Copy number of all TE families in each representative genome (LpKY97).
TE Family	Copy #
TcMar_elem	58
PYRET_I	57
MGR583	41
GYMAG2_I	41
rnd-1_family-44_LpKY97	40
Copia_elem	33
MAGGY_I	31
GYMAG1_I	31
rnd-1_family-29_LpKY97	29
POT2	24
rnd-1_family-33_LpKY97	23
MGRL3_I	18
rnd-4_family-121_LpKY97	16
GYPSY1_MG	15
ltr-1_family-2_LpKY97	14
rnd-1_family-35_MZ5-1-6	12
ltr-1_family-17_MZ5-1-6	12
ltr-1_family-25_MZ5-1-6	11
rnd-4_family-112_US71	10
ltr-1_family-4_guy11	10
irf-23724_right_B71	10
irf-23724_left_B71	10
rnd-1_family-3_LpKY97	8
rnd-1_family-37_B71	8
ltr-1_family-21_US71	8
irf-192675_right_MZ5-1-6	8
rnd-1_family-43_LpKY97	7
irf-305251_left_US71	7
rnd-4_family-196_LpKY97	6
rnd-1_family-87_LpKY97	6
rnd-1_family-42_MZ5-1-6	6
rnd-1_family-35_US71	6
rnd-1_family-208_LpKY97	6
rnd-1_family-157_US71	6
rnd-1_family-140_US71	6
irf-472770_left_B71	6
rnd-1_family-8_B71	5
rnd-1_family-64_B71	5
rnd-1_family-238_B71	5
rnd-1_family-4_MZ5-1-6	4
irf-368891_right_MZ5-1-6	4
MarinerL-1_AO	4
Gypsy-1_GGr-I	4
rnd-4_family-143_LpKY97	3
rnd-1_family-97_B71	3
ltr-1_family-8_MZ5-1-6	3
ltr-1_family-6_B71	3
ltr-1_family-26_LpKY97	3
ltr-1_family-23_LpKY97	3
ltr-1_family-16_US71	3
ltr-1_family-11_LpKY97	3
irf-460967_left_LpKY97	3
irf-355792_left_B71	3
rnd-1_family-43_MZ5-1-6	2
rnd-1_family-27_LpKY97	2
rnd-1_family-22_B71	2
rnd-1_family-214_B71	2
ltr-1_family-9_LpKY97	2
ltr-1_family-34_LpKY97	2
ltr-1_family-20_B71	2
irf-557879_left_MZ5-1-6	2
irf-478615_left_B71	2
irf-468509_left_LpKY97	2
irf-303579_left_LpKY97	2
irf-192675_left_MZ5-1-6	2
irf-169516_left_LpKY97	2
irf-125326_right_B71	2
MoTeR1	2
Mariner5_AO	2
Copia-1_VA-I	2
rnd-4_family-224_guy11	1
rnd-4_family-11_guy11	1
rnd-1_family-79_B71	1
rnd-1_family-69_LpKY97	1
rnd-1_family-306_LpKY97	1
rnd-1_family-281_LpKY97	1
rnd-1_family-245_LpKY97	1
rnd-1_family-205_B71	1
rnd-1_family-184_B71	1
ltr-1_family-5_US71	1
ltr-1_family-30_LpKY97	1
ltr-1_family-23_B71	1
ltr-1_family-18_LpKY97	1
ltr-1_family-18_B71	1
ltr-1_family-17_guy11	1
ltr-1_family-15_LpKY97	1
ltr-1_family-13_MZ5-1-6	1
irf-6251_right_guy11	1
irf-584364_left_MZ5-1-6	1
irf-557879_right_MZ5-1-6	1
irf-53330_left_LpKY97	1
irf-513530_left_MZ5-1-6	1
irf-496762_left_MZ5-1-6	1
irf-478_right_B71	1
irf-478_left_B71	1
irf-477723_left_LpKY97	1
irf-473159_left_B71	1
irf-472898_right_B71	1
irf-466931_right_LpKY97	1
irf-461588_right_LpKY97	1
irf-461588_left_LpKY97	1
irf-458048_right_MZ5-1-6	1
irf-457126_left_LpKY97	1
irf-452713_left_LpKY97	1
irf-432769_left_LpKY97	1
irf-383000_left_LpKY97	1
irf-380831_left_MZ5-1-6	1
irf-368891_left_MZ5-1-6	1
irf-363467_right_LpKY97	1
irf-35332_left_LpKY97	1
irf-338172_left_B71	1
irf-3078_left_LpKY97	1
irf-294715_right_LpKY97	1
irf-256761_right_MZ5-1-6	1
irf-255210_left_MZ5-1-6	1
irf-254836_right_MZ5-1-6	1
irf-236620_left_LpKY97	1
irf-236206_left_MZ5-1-6	1
irf-233403_left_guy11	1
irf-22798_right_US71	1
irf-210068_left_B71	1
irf-205150_right_MZ5-1-6	1
irf-203816_right_LpKY97	1
irf-195521_right_LpKY97	1
irf-191933_left_B71	1
irf-186648_left_LpKY97	1
irf-17856_right_LpKY97	1
irf-17856_left_LpKY97	1
irf-173709_right_MZ5-1-6	1
irf-169516_right_LpKY97	1
irf-162753_left_guy11	1
irf-16069_right_US71	1
irf-139070_right_guy11	1
irf-128828_right_guy11	1
irf-126703_right_MZ5-1-6	1
irf-125326_left_B71	1
irf-114425_right_LpKY97	1
irf-114425_left_LpKY97	1
copia-2-I_AF	1
Tad1-23_BG	1
Rhaegal_FPo	1
Mariner-9_PGr	1
Mariner-3_MLP	1
Mariner-2_PGr	1
Mariner-1_BG	1
Mariner-11_PGr	1
Hop4_FPo	1
Helitron-1_PSt	1
Gypsy-8_BG-I	1
Gypsy-6_PSH-I	1
Gypsy-2_TSt-I	1
Gypsy-2_SPDB-I	1
Gypsy-24_BG-I	1
Gypsy-1_SaBr-I	1
EnSpm-3_PGr	1
EnSpm-10_RIr	1
Drogon_FPo	1
DNA3-3_MLP	1
Copia-22_BG-I	1
AcademH-1_SLL	1
AcademH-1_AsIm	1

## Sheet: MZ5-1-6
Additional File 2: Copy number of all TE families in each representative genome (MZ5-1-6).
TE Family	Copy #
POT2	152
GYPSY1_MG	114
PYRET_I	68
MGR583	30
GYMAG2_I	26
TcMar_elem	20
ltr-1_family-17_MZ5-1-6	17
ltr-1_family-4_guy11	14
ltr-1_family-25_MZ5-1-6	13
ltr-1_family-34_LpKY97	12
ltr-1_family-8_MZ5-1-6	11
rnd-1_family-4_MZ5-1-6	10
MGRL3_I	10
irf-254836_right_MZ5-1-6	9
irf-192675_right_MZ5-1-6	9
MoTeR1	8
GYMAG1_I	8
Copia_elem	8
rnd-1_family-35_MZ5-1-6	7
ltr-1_family-2_LpKY97	7
rnd-4_family-112_US71	6
rnd-1_family-42_MZ5-1-6	6
irf-557879_left_MZ5-1-6	6
irf-23724_right_B71	6
rnd-1_family-33_LpKY97	5
ltr-1_family-21_US71	5
irf-368891_right_MZ5-1-6	5
rnd-1_family-208_LpKY97	4
rnd-1_family-8_B71	3
ltr-1_family-13_MZ5-1-6	3
irf-584364_left_MZ5-1-6	3
irf-496762_left_MZ5-1-6	3
irf-380831_left_MZ5-1-6	3
irf-368891_left_MZ5-1-6	3
irf-305251_left_US71	3
irf-253023_right_MZ5-1-6	3
irf-236206_left_MZ5-1-6	3
irf-173709_right_MZ5-1-6	3
irf-126703_right_MZ5-1-6	3
Gypsy-1_GGr-I	3
rnd-4_family-121_LpKY97	2
rnd-4_family-11_guy11	2
rnd-1_family-37_B71	2
rnd-1_family-22_B71	2
rnd-1_family-214_B71	2
rnd-1_family-140_US71	2
ltr-1_family-18_B71	2
irf-496762_right_MZ5-1-6	2
irf-459986_left_MZ5-1-6	2
irf-458048_right_MZ5-1-6	2
irf-355048_right_MZ5-1-6	2
irf-237630_right_MZ5-1-6	2
irf-237630_left_MZ5-1-6	2
irf-18290_left_B71	2
irf-171534_left_MZ5-1-6	2
Gypsy-24_BG-I	2
Copia-1_VA-I	2
rnd-4_family-224_guy11	1
rnd-1_family-97_B71	1
rnd-1_family-64_B71	1
rnd-1_family-43_US71	1
rnd-1_family-3_LpKY97	1
rnd-1_family-306_LpKY97	1
rnd-1_family-27_LpKY97	1
rnd-1_family-238_B71	1
rnd-1_family-143_B71	1
rnd-1_family-110_B71	1
ltr-1_family-34_B71	1
ltr-1_family-27_B71	1
ltr-1_family-15_LpKY97	1
irf-6251_right_guy11	1
irf-557879_right_MZ5-1-6	1
irf-542210_right_MZ5-1-6	1
irf-539775_left_MZ5-1-6	1
irf-513530_right_MZ5-1-6	1
irf-513530_left_MZ5-1-6	1
irf-50988_right_guy11	1
irf-505871_left_MZ5-1-6	1
irf-493497_left_MZ5-1-6	1
irf-472898_left_B71	1
irf-472770_left_B71	1
irf-457751_right_MZ5-1-6	1
irf-432458_right_MZ5-1-6	1
irf-432458_left_MZ5-1-6	1
irf-430636_left_MZ5-1-6	1
irf-383000_left_LpKY97	1
irf-36328_left_B71	1
irf-358614_left_MZ5-1-6	1
irf-355792_left_B71	1
irf-302701_right_US71	1
irf-291945_right_MZ5-1-6	1
irf-256761_right_MZ5-1-6	1
irf-234550_right_MZ5-1-6	1
irf-233403_left_guy11	1
irf-221730_left_MZ5-1-6	1
irf-210068_right_B71	1
irf-205150_right_MZ5-1-6	1
irf-195521_right_LpKY97	1
irf-192675_left_MZ5-1-6	1
irf-191933_right_B71	1
irf-149975_right_US71	1
irf-149975_left_US71	1
irf-139070_right_guy11	1
irf-128828_right_guy11	1
Tad1-61_EP	1
MarinerL-1_AO	1
MAGGY_I	1
Helitron-6B_PSt	1
Helitron-1_SLL	1
Helitron-1_PSt	1
Gypsy-40_BG-I	1
Gypsy-2_TSt-I	1
Gypsy-2_SPDB-I	1
EnSpm-10_RIr	1
DNA3-3_MLP	1
Copia-5_TSt-I	1
AcademH-1_SLL	1
